# Supplementary material for: Impacts of local adaptation of forest trees on associations with herbivorous insects: implications for adaptive forest management
Source: Evol Appl. 2015 Oct 13;8(10):972–87. doi: 10.1111/eva.12329 (PMC4662346; doi:10.1111/eva.12329)
Supplement: Supplementary file 5 [file eva0008-0972-sd5.csv]

NqbAsex	Year	Provenance	SoilZone	TreeID
0	Autumn2009	Prov179	1	Prov179_1_1_7
0	Autumn2009	Prov179	1	Prov179_1_1_7
0	Autumn2009	Prov179	1	Prov179_1_1_7
0	Autumn2009	Prov179	1	Prov179_1_1_7
0	Autumn2009	Prov179	1	Prov179_1_1_7
0	Autumn2009	Prov179	1	Prov179_1_1_7
0	Autumn2009	Prov179	1	Prov179_1_1_7
0	Autumn2009	Prov179	1	Prov179_1_1_7
0	Autumn2009	Prov179	1	Prov179_1_1_7
0	Autumn2009	Prov179	1	Prov179_1_1_7
0	Autumn2008	Prov179	1	Prov179_1_1_7
0	Autumn2008	Prov179	1	Prov179_1_1_7
0	Autumn2008	Prov179	1	Prov179_1_1_7
0	Autumn2008	Prov179	1	Prov179_1_1_7
0	Autumn2008	Prov179	1	Prov179_1_1_7
0	Autumn2008	Prov179	1	Prov179_1_1_7
2	Autumn2008	Prov179	1	Prov179_1_1_7
0	Autumn2008	Prov179	1	Prov179_1_1_7
11	Autumn2008	Prov179	1	Prov179_1_1_7
0	Autumn2008	Prov179	1	Prov179_1_1_7
0	Autumn2009	Prov179	1	Prov179_1_2_7
3	Autumn2009	Prov179	1	Prov179_1_2_7
0	Autumn2009	Prov179	1	Prov179_1_2_7
3	Autumn2009	Prov179	1	Prov179_1_2_7
3	Autumn2009	Prov179	1	Prov179_1_2_7
4	Autumn2009	Prov179	1	Prov179_1_2_7
2	Autumn2009	Prov179	1	Prov179_1_2_7
2	Autumn2009	Prov179	1	Prov179_1_2_7
0	Autumn2009	Prov179	1	Prov179_1_2_7
1	Autumn2009	Prov179	1	Prov179_1_2_7
0	Autumn2008	Prov179	1	Prov179_1_2_7
0	Autumn2008	Prov179	1	Prov179_1_2_7
2	Autumn2008	Prov179	1	Prov179_1_2_7
1	Autumn2008	Prov179	1	Prov179_1_2_7
0	Autumn2008	Prov179	1	Prov179_1_2_7
0	Autumn2008	Prov179	1	Prov179_1_2_7
1	Autumn2008	Prov179	1	Prov179_1_2_7
0	Autumn2008	Prov179	1	Prov179_1_2_7
1	Autumn2008	Prov179	1	Prov179_1_2_7
0	Autumn2008	Prov179	1	Prov179_1_2_7
1	Autumn2009	Prov179	2	Prov179_2_3_7
0	Autumn2009	Prov179	2	Prov179_2_3_7
0	Autumn2009	Prov179	2	Prov179_2_3_7
0	Autumn2009	Prov179	2	Prov179_2_3_7
2	Autumn2009	Prov179	2	Prov179_2_3_7
0	Autumn2009	Prov179	2	Prov179_2_3_7
0	Autumn2009	Prov179	2	Prov179_2_3_7
0	Autumn2009	Prov179	2	Prov179_2_3_7
0	Autumn2009	Prov179	2	Prov179_2_3_7
0	Autumn2009	Prov179	2	Prov179_2_3_7
0	Autumn2008	Prov179	2	Prov179_2_3_7
0	Autumn2008	Prov179	2	Prov179_2_3_7
3	Autumn2008	Prov179	2	Prov179_2_3_7
0	Autumn2008	Prov179	2	Prov179_2_3_7
2	Autumn2008	Prov179	2	Prov179_2_3_7
0	Autumn2008	Prov179	2	Prov179_2_3_7
1	Autumn2008	Prov179	2	Prov179_2_3_7
4	Autumn2008	Prov179	2	Prov179_2_3_7
0	Autumn2008	Prov179	2	Prov179_2_3_7
1	Autumn2008	Prov179	2	Prov179_2_3_7
8	Autumn2009	Prov179	2	Prov179_2_4_7
4	Autumn2009	Prov179	2	Prov179_2_4_7
6	Autumn2009	Prov179	2	Prov179_2_4_7
13	Autumn2009	Prov179	2	Prov179_2_4_7
17	Autumn2009	Prov179	2	Prov179_2_4_7
19	Autumn2009	Prov179	2	Prov179_2_4_7
0	Autumn2009	Prov179	2	Prov179_2_4_7
16	Autumn2009	Prov179	2	Prov179_2_4_7
3	Autumn2009	Prov179	2	Prov179_2_4_7
0	Autumn2009	Prov179	2	Prov179_2_4_7
2	Autumn2008	Prov179	2	Prov179_2_4_7
11	Autumn2008	Prov179	2	Prov179_2_4_7
2	Autumn2008	Prov179	2	Prov179_2_4_7
7	Autumn2008	Prov179	2	Prov179_2_4_7
43	Autumn2008	Prov179	2	Prov179_2_4_7
18	Autumn2008	Prov179	2	Prov179_2_4_7
0	Autumn2008	Prov179	2	Prov179_2_4_7
38	Autumn2008	Prov179	2	Prov179_2_4_7
97	Autumn2008	Prov179	2	Prov179_2_4_7
1	Autumn2008	Prov179	2	Prov179_2_4_7
0	Autumn2009	Prov179	3	Prov179_3_5_7
16	Autumn2009	Prov179	3	Prov179_3_5_7
0	Autumn2009	Prov179	3	Prov179_3_5_7
0	Autumn2009	Prov179	3	Prov179_3_5_7
0	Autumn2009	Prov179	3	Prov179_3_5_7
0	Autumn2009	Prov179	3	Prov179_3_5_7
0	Autumn2009	Prov179	3	Prov179_3_5_7
0	Autumn2009	Prov179	3	Prov179_3_5_7
0	Autumn2009	Prov179	3	Prov179_3_5_7
23	Autumn2009	Prov179	3	Prov179_3_5_7
1	Autumn2008	Prov179	3	Prov179_3_5_7
4	Autumn2008	Prov179	3	Prov179_3_5_7
14	Autumn2008	Prov179	3	Prov179_3_5_7
1	Autumn2008	Prov179	3	Prov179_3_5_7
3	Autumn2008	Prov179	3	Prov179_3_5_7
2	Autumn2008	Prov179	3	Prov179_3_5_7
0	Autumn2008	Prov179	3	Prov179_3_5_7
2	Autumn2008	Prov179	3	Prov179_3_5_7
1	Autumn2008	Prov179	3	Prov179_3_5_7
11	Autumn2008	Prov179	3	Prov179_3_5_7
0	Autumn2009	Prov179	3	Prov179_3_6_7
0	Autumn2009	Prov179	3	Prov179_3_6_7
0	Autumn2009	Prov179	3	Prov179_3_6_7
3	Autumn2009	Prov179	3	Prov179_3_6_7
0	Autumn2009	Prov179	3	Prov179_3_6_7
1	Autumn2009	Prov179	3	Prov179_3_6_7
0	Autumn2009	Prov179	3	Prov179_3_6_7
2	Autumn2009	Prov179	3	Prov179_3_6_7
0	Autumn2009	Prov179	3	Prov179_3_6_7
0	Autumn2009	Prov179	3	Prov179_3_6_7
12	Autumn2008	Prov179	3	Prov179_3_6_7
1	Autumn2008	Prov179	3	Prov179_3_6_7
3	Autumn2008	Prov179	3	Prov179_3_6_7
16	Autumn2008	Prov179	3	Prov179_3_6_7
1	Autumn2008	Prov179	3	Prov179_3_6_7
14	Autumn2008	Prov179	3	Prov179_3_6_7
9	Autumn2008	Prov179	3	Prov179_3_6_7
6	Autumn2008	Prov179	3	Prov179_3_6_7
3	Autumn2008	Prov179	3	Prov179_3_6_7
2	Autumn2008	Prov179	3	Prov179_3_6_7
0	Autumn2009	Prov179	4	Prov179_4_7_7
0	Autumn2009	Prov179	4	Prov179_4_7_7
0	Autumn2009	Prov179	4	Prov179_4_7_7
0	Autumn2009	Prov179	4	Prov179_4_7_7
0	Autumn2009	Prov179	4	Prov179_4_7_7
0	Autumn2009	Prov179	4	Prov179_4_7_7
0	Autumn2009	Prov179	4	Prov179_4_7_7
0	Autumn2009	Prov179	4	Prov179_4_7_7
0	Autumn2009	Prov179	4	Prov179_4_7_7
0	Autumn2009	Prov179	4	Prov179_4_7_7
0	Autumn2008	Prov179	4	Prov179_4_7_7
0	Autumn2008	Prov179	4	Prov179_4_7_7
0	Autumn2008	Prov179	4	Prov179_4_7_7
0	Autumn2008	Prov179	4	Prov179_4_7_7
0	Autumn2008	Prov179	4	Prov179_4_7_7
0	Autumn2008	Prov179	4	Prov179_4_7_7
0	Autumn2008	Prov179	4	Prov179_4_7_7
0	Autumn2008	Prov179	4	Prov179_4_7_7
0	Autumn2008	Prov179	4	Prov179_4_7_7
0	Autumn2008	Prov179	4	Prov179_4_7_7
1	Autumn2009	Prov179	4	Prov179_4_8_7
0	Autumn2009	Prov179	4	Prov179_4_8_7
0	Autumn2009	Prov179	4	Prov179_4_8_7
1	Autumn2009	Prov179	4	Prov179_4_8_7
0	Autumn2009	Prov179	4	Prov179_4_8_7
2	Autumn2009	Prov179	4	Prov179_4_8_7
0	Autumn2009	Prov179	4	Prov179_4_8_7
1	Autumn2009	Prov179	4	Prov179_4_8_7
0	Autumn2009	Prov179	4	Prov179_4_8_7
0	Autumn2009	Prov179	4	Prov179_4_8_7
2	Autumn2008	Prov179	4	Prov179_4_8_7
2	Autumn2008	Prov179	4	Prov179_4_8_7
0	Autumn2008	Prov179	4	Prov179_4_8_7
0	Autumn2008	Prov179	4	Prov179_4_8_7
0	Autumn2008	Prov179	4	Prov179_4_8_7
0	Autumn2008	Prov179	4	Prov179_4_8_7
0	Autumn2008	Prov179	4	Prov179_4_8_7
0	Autumn2008	Prov179	4	Prov179_4_8_7
11	Autumn2008	Prov179	4	Prov179_4_8_7
1	Autumn2008	Prov179	4	Prov179_4_8_7
0	Autumn2009	Prov179	5	Prov179_5_9_7
0	Autumn2009	Prov179	5	Prov179_5_9_7
0	Autumn2009	Prov179	5	Prov179_5_9_7
0	Autumn2009	Prov179	5	Prov179_5_9_7
4	Autumn2009	Prov179	5	Prov179_5_9_7
0	Autumn2009	Prov179	5	Prov179_5_9_7
0	Autumn2009	Prov179	5	Prov179_5_9_7
0	Autumn2009	Prov179	5	Prov179_5_9_7
0	Autumn2009	Prov179	5	Prov179_5_9_7
0	Autumn2009	Prov179	5	Prov179_5_9_7
14	Autumn2009	Prov179	5	Prov179_5_10_7
34	Autumn2009	Prov179	5	Prov179_5_10_7
0	Autumn2009	Prov179	5	Prov179_5_10_7
0	Autumn2009	Prov179	5	Prov179_5_10_7
0	Autumn2009	Prov179	5	Prov179_5_10_7
3	Autumn2009	Prov179	5	Prov179_5_10_7
1	Autumn2009	Prov179	5	Prov179_5_10_7
7	Autumn2009	Prov179	5	Prov179_5_10_7
9	Autumn2009	Prov179	5	Prov179_5_10_7
0	Autumn2009	Prov179	5	Prov179_5_10_7
0	Autumn2009	Prov181	1	Prov181_1_11_7
2	Autumn2009	Prov181	1	Prov181_1_11_7
6	Autumn2009	Prov181	1	Prov181_1_11_7
8	Autumn2009	Prov181	1	Prov181_1_11_7
0	Autumn2009	Prov181	1	Prov181_1_11_7
10	Autumn2009	Prov181	1	Prov181_1_11_7
2	Autumn2009	Prov181	1	Prov181_1_11_7
5	Autumn2009	Prov181	1	Prov181_1_11_7
2	Autumn2009	Prov181	1	Prov181_1_11_7
5	Autumn2009	Prov181	1	Prov181_1_11_7
9	Autumn2008	Prov181	1	Prov181_1_11_7
9	Autumn2008	Prov181	1	Prov181_1_11_7
30	Autumn2008	Prov181	1	Prov181_1_11_7
0	Autumn2008	Prov181	1	Prov181_1_11_7
1	Autumn2008	Prov181	1	Prov181_1_11_7
5	Autumn2008	Prov181	1	Prov181_1_11_7
13	Autumn2008	Prov181	1	Prov181_1_11_7
13	Autumn2008	Prov181	1	Prov181_1_11_7
44	Autumn2008	Prov181	1	Prov181_1_11_7
12	Autumn2008	Prov181	1	Prov181_1_11_7
3	Autumn2009	Prov181	1	Prov181_1_12_7
23	Autumn2009	Prov181	1	Prov181_1_12_7
18	Autumn2009	Prov181	1	Prov181_1_12_7
26	Autumn2009	Prov181	1	Prov181_1_12_7
21	Autumn2009	Prov181	1	Prov181_1_12_7
15	Autumn2009	Prov181	1	Prov181_1_12_7
3	Autumn2009	Prov181	1	Prov181_1_12_7
1	Autumn2009	Prov181	1	Prov181_1_12_7
88	Autumn2009	Prov181	1	Prov181_1_12_7
1	Autumn2009	Prov181	1	Prov181_1_12_7
44	Autumn2008	Prov181	1	Prov181_1_12_7
10	Autumn2008	Prov181	1	Prov181_1_12_7
53	Autumn2008	Prov181	1	Prov181_1_12_7
53	Autumn2008	Prov181	1	Prov181_1_12_7
21	Autumn2008	Prov181	1	Prov181_1_12_7
63	Autumn2008	Prov181	1	Prov181_1_12_7
237	Autumn2008	Prov181	1	Prov181_1_12_7
5	Autumn2008	Prov181	1	Prov181_1_12_7
24	Autumn2008	Prov181	1	Prov181_1_12_7
6	Autumn2008	Prov181	1	Prov181_1_12_7
0	Autumn2009	Prov181	2	Prov181_2_13_7
0	Autumn2009	Prov181	2	Prov181_2_13_7
2	Autumn2009	Prov181	2	Prov181_2_13_7
1	Autumn2009	Prov181	2	Prov181_2_13_7
0	Autumn2009	Prov181	2	Prov181_2_13_7
1	Autumn2009	Prov181	2	Prov181_2_13_7
0	Autumn2009	Prov181	2	Prov181_2_13_7
0	Autumn2009	Prov181	2	Prov181_2_13_7
0	Autumn2009	Prov181	2	Prov181_2_13_7
2	Autumn2009	Prov181	2	Prov181_2_13_7
3	Autumn2008	Prov181	2	Prov181_2_13_7
6	Autumn2008	Prov181	2	Prov181_2_13_7
1	Autumn2008	Prov181	2	Prov181_2_13_7
2	Autumn2008	Prov181	2	Prov181_2_13_7
6	Autumn2008	Prov181	2	Prov181_2_13_7
2	Autumn2008	Prov181	2	Prov181_2_13_7
0	Autumn2008	Prov181	2	Prov181_2_13_7
0	Autumn2008	Prov181	2	Prov181_2_13_7
0	Autumn2008	Prov181	2	Prov181_2_13_7
8	Autumn2008	Prov181	2	Prov181_2_13_7
0	Autumn2009	Prov181	2	Prov181_2_14_7
8	Autumn2009	Prov181	2	Prov181_2_14_7
0	Autumn2009	Prov181	2	Prov181_2_14_7
6	Autumn2009	Prov181	2	Prov181_2_14_7
0	Autumn2009	Prov181	2	Prov181_2_14_7
10	Autumn2009	Prov181	2	Prov181_2_14_7
0	Autumn2009	Prov181	2	Prov181_2_14_7
0	Autumn2009	Prov181	2	Prov181_2_14_7
5	Autumn2009	Prov181	2	Prov181_2_14_7
11	Autumn2009	Prov181	2	Prov181_2_14_7
4	Autumn2008	Prov181	2	Prov181_2_14_7
3	Autumn2008	Prov181	2	Prov181_2_14_7
5	Autumn2008	Prov181	2	Prov181_2_14_7
11	Autumn2008	Prov181	2	Prov181_2_14_7
1	Autumn2008	Prov181	2	Prov181_2_14_7
0	Autumn2008	Prov181	2	Prov181_2_14_7
4	Autumn2008	Prov181	2	Prov181_2_14_7
44	Autumn2008	Prov181	2	Prov181_2_14_7
17	Autumn2008	Prov181	2	Prov181_2_14_7
3	Autumn2008	Prov181	2	Prov181_2_14_7
0	Autumn2009	Prov181	3	Prov181_3_15_7
0	Autumn2009	Prov181	3	Prov181_3_15_7
27	Autumn2009	Prov181	3	Prov181_3_15_7
0	Autumn2009	Prov181	3	Prov181_3_15_7
13	Autumn2009	Prov181	3	Prov181_3_15_7
16	Autumn2009	Prov181	3	Prov181_3_15_7
24	Autumn2009	Prov181	3	Prov181_3_15_7
10	Autumn2009	Prov181	3	Prov181_3_15_7
18	Autumn2009	Prov181	3	Prov181_3_15_7
0	Autumn2009	Prov181	3	Prov181_3_15_7
27	Autumn2008	Prov181	3	Prov181_3_15_7
10	Autumn2008	Prov181	3	Prov181_3_15_7
24	Autumn2008	Prov181	3	Prov181_3_15_7
1	Autumn2008	Prov181	3	Prov181_3_15_7
9	Autumn2008	Prov181	3	Prov181_3_15_7
81	Autumn2008	Prov181	3	Prov181_3_15_7
9	Autumn2008	Prov181	3	Prov181_3_15_7
1	Autumn2008	Prov181	3	Prov181_3_15_7
22	Autumn2008	Prov181	3	Prov181_3_15_7
11	Autumn2008	Prov181	3	Prov181_3_15_7
0	Autumn2009	Prov181	3	Prov181_3_16_7
0	Autumn2009	Prov181	3	Prov181_3_16_7
0	Autumn2009	Prov181	3	Prov181_3_16_7
0	Autumn2009	Prov181	3	Prov181_3_16_7
0	Autumn2009	Prov181	3	Prov181_3_16_7
0	Autumn2009	Prov181	3	Prov181_3_16_7
0	Autumn2009	Prov181	3	Prov181_3_16_7
0	Autumn2009	Prov181	3	Prov181_3_16_7
2	Autumn2009	Prov181	3	Prov181_3_16_7
0	Autumn2009	Prov181	3	Prov181_3_16_7
7	Autumn2008	Prov181	3	Prov181_3_16_7
28	Autumn2008	Prov181	3	Prov181_3_16_7
0	Autumn2008	Prov181	3	Prov181_3_16_7
1	Autumn2008	Prov181	3	Prov181_3_16_7
1	Autumn2008	Prov181	3	Prov181_3_16_7
0	Autumn2008	Prov181	3	Prov181_3_16_7
0	Autumn2008	Prov181	3	Prov181_3_16_7
0	Autumn2008	Prov181	3	Prov181_3_16_7
1	Autumn2008	Prov181	3	Prov181_3_16_7
0	Autumn2008	Prov181	3	Prov181_3_16_7
0	Autumn2009	Prov181	4	Prov181_4_17_7
0	Autumn2009	Prov181	4	Prov181_4_17_7
0	Autumn2009	Prov181	4	Prov181_4_17_7
0	Autumn2009	Prov181	4	Prov181_4_17_7
0	Autumn2009	Prov181	4	Prov181_4_17_7
0	Autumn2009	Prov181	4	Prov181_4_17_7
0	Autumn2009	Prov181	4	Prov181_4_17_7
0	Autumn2009	Prov181	4	Prov181_4_17_7
0	Autumn2009	Prov181	4	Prov181_4_17_7
0	Autumn2009	Prov181	4	Prov181_4_17_7
0	Autumn2008	Prov181	4	Prov181_4_17_7
0	Autumn2008	Prov181	4	Prov181_4_17_7
0	Autumn2008	Prov181	4	Prov181_4_17_7
0	Autumn2008	Prov181	4	Prov181_4_17_7
0	Autumn2008	Prov181	4	Prov181_4_17_7
0	Autumn2008	Prov181	4	Prov181_4_17_7
0	Autumn2008	Prov181	4	Prov181_4_17_7
1	Autumn2008	Prov181	4	Prov181_4_17_7
0	Autumn2008	Prov181	4	Prov181_4_17_7
0	Autumn2008	Prov181	4	Prov181_4_17_7
2	Autumn2009	Prov181	4	Prov181_4_18_7
0	Autumn2009	Prov181	4	Prov181_4_18_7
0	Autumn2009	Prov181	4	Prov181_4_18_7
0	Autumn2009	Prov181	4	Prov181_4_18_7
2	Autumn2009	Prov181	4	Prov181_4_18_7
2	Autumn2009	Prov181	4	Prov181_4_18_7
14	Autumn2009	Prov181	4	Prov181_4_18_7
8	Autumn2009	Prov181	4	Prov181_4_18_7
0	Autumn2009	Prov181	4	Prov181_4_18_7
1	Autumn2009	Prov181	4	Prov181_4_18_7
0	Autumn2008	Prov181	4	Prov181_4_18_7
0	Autumn2008	Prov181	4	Prov181_4_18_7
5	Autumn2008	Prov181	4	Prov181_4_18_7
0	Autumn2008	Prov181	4	Prov181_4_18_7
0	Autumn2008	Prov181	4	Prov181_4_18_7
0	Autumn2008	Prov181	4	Prov181_4_18_7
0	Autumn2008	Prov181	4	Prov181_4_18_7
0	Autumn2008	Prov181	4	Prov181_4_18_7
0	Autumn2008	Prov181	4	Prov181_4_18_7
4	Autumn2008	Prov181	4	Prov181_4_18_7
7	Autumn2009	Prov181	5	Prov181_5_19_7
9	Autumn2009	Prov181	5	Prov181_5_19_7
0	Autumn2009	Prov181	5	Prov181_5_19_7
8	Autumn2009	Prov181	5	Prov181_5_19_7
10	Autumn2009	Prov181	5	Prov181_5_19_7
0	Autumn2009	Prov181	5	Prov181_5_19_7
5	Autumn2009	Prov181	5	Prov181_5_19_7
0	Autumn2009	Prov181	5	Prov181_5_19_7
0	Autumn2009	Prov181	5	Prov181_5_19_7
6	Autumn2009	Prov181	5	Prov181_5_19_7
1	Autumn2009	Prov181	5	Prov181_5_20_7
0	Autumn2009	Prov181	5	Prov181_5_20_7
2	Autumn2009	Prov181	5	Prov181_5_20_7
0	Autumn2009	Prov181	5	Prov181_5_20_7
0	Autumn2009	Prov181	5	Prov181_5_20_7
0	Autumn2009	Prov181	5	Prov181_5_20_7
0	Autumn2009	Prov181	5	Prov181_5_20_7
0	Autumn2009	Prov181	5	Prov181_5_20_7
0	Autumn2009	Prov181	5	Prov181_5_20_7
0	Autumn2009	Prov181	5	Prov181_5_20_7
0	Autumn2009	Prov184	1	Prov184_1_21_7
0	Autumn2009	Prov184	1	Prov184_1_21_7
0	Autumn2009	Prov184	1	Prov184_1_21_7
0	Autumn2009	Prov184	1	Prov184_1_21_7
0	Autumn2009	Prov184	1	Prov184_1_21_7
0	Autumn2009	Prov184	1	Prov184_1_21_7
0	Autumn2009	Prov184	1	Prov184_1_21_7
0	Autumn2009	Prov184	1	Prov184_1_21_7
0	Autumn2009	Prov184	1	Prov184_1_21_7
0	Autumn2009	Prov184	1	Prov184_1_21_7
0	Autumn2008	Prov184	1	Prov184_1_21_7
0	Autumn2008	Prov184	1	Prov184_1_21_7
0	Autumn2008	Prov184	1	Prov184_1_21_7
5	Autumn2008	Prov184	1	Prov184_1_21_7
1	Autumn2008	Prov184	1	Prov184_1_21_7
6	Autumn2008	Prov184	1	Prov184_1_21_7
0	Autumn2008	Prov184	1	Prov184_1_21_7
0	Autumn2008	Prov184	1	Prov184_1_21_7
0	Autumn2008	Prov184	1	Prov184_1_21_7
0	Autumn2008	Prov184	1	Prov184_1_21_7
0	Autumn2009	Prov184	1	Prov184_1_22_7
3	Autumn2009	Prov184	1	Prov184_1_22_7
0	Autumn2009	Prov184	1	Prov184_1_22_7
0	Autumn2009	Prov184	1	Prov184_1_22_7
0	Autumn2009	Prov184	1	Prov184_1_22_7
0	Autumn2009	Prov184	1	Prov184_1_22_7
0	Autumn2009	Prov184	1	Prov184_1_22_7
0	Autumn2009	Prov184	1	Prov184_1_22_7
0	Autumn2009	Prov184	1	Prov184_1_22_7
0	Autumn2009	Prov184	1	Prov184_1_22_7
0	Autumn2008	Prov184	1	Prov184_1_22_7
0	Autumn2008	Prov184	1	Prov184_1_22_7
0	Autumn2008	Prov184	1	Prov184_1_22_7
0	Autumn2008	Prov184	1	Prov184_1_22_7
0	Autumn2008	Prov184	1	Prov184_1_22_7
0	Autumn2008	Prov184	1	Prov184_1_22_7
0	Autumn2008	Prov184	1	Prov184_1_22_7
0	Autumn2008	Prov184	1	Prov184_1_22_7
0	Autumn2008	Prov184	1	Prov184_1_22_7
0	Autumn2008	Prov184	1	Prov184_1_22_7
0	Autumn2009	Prov184	2	Prov184_2_23_7
0	Autumn2009	Prov184	2	Prov184_2_23_7
0	Autumn2009	Prov184	2	Prov184_2_23_7
3	Autumn2009	Prov184	2	Prov184_2_23_7
0	Autumn2009	Prov184	2	Prov184_2_23_7
0	Autumn2009	Prov184	2	Prov184_2_23_7
0	Autumn2009	Prov184	2	Prov184_2_23_7
0	Autumn2009	Prov184	2	Prov184_2_23_7
0	Autumn2009	Prov184	2	Prov184_2_23_7
0	Autumn2009	Prov184	2	Prov184_2_23_7
0	Autumn2008	Prov184	2	Prov184_2_23_7
0	Autumn2008	Prov184	2	Prov184_2_23_7
2	Autumn2008	Prov184	2	Prov184_2_23_7
0	Autumn2008	Prov184	2	Prov184_2_23_7
2	Autumn2008	Prov184	2	Prov184_2_23_7
2	Autumn2008	Prov184	2	Prov184_2_23_7
10	Autumn2008	Prov184	2	Prov184_2_23_7
0	Autumn2008	Prov184	2	Prov184_2_23_7
3	Autumn2008	Prov184	2	Prov184_2_23_7
0	Autumn2008	Prov184	2	Prov184_2_23_7
12	Autumn2009	Prov184	2	Prov184_2_24_7
0	Autumn2009	Prov184	2	Prov184_2_24_7
2	Autumn2009	Prov184	2	Prov184_2_24_7
0	Autumn2009	Prov184	2	Prov184_2_24_7
8	Autumn2009	Prov184	2	Prov184_2_24_7
2	Autumn2009	Prov184	2	Prov184_2_24_7
0	Autumn2009	Prov184	2	Prov184_2_24_7
1	Autumn2009	Prov184	2	Prov184_2_24_7
0	Autumn2009	Prov184	2	Prov184_2_24_7
0	Autumn2009	Prov184	2	Prov184_2_24_7
0	Autumn2008	Prov184	2	Prov184_2_24_7
4	Autumn2008	Prov184	2	Prov184_2_24_7
2	Autumn2008	Prov184	2	Prov184_2_24_7
13	Autumn2008	Prov184	2	Prov184_2_24_7
13	Autumn2008	Prov184	2	Prov184_2_24_7
5	Autumn2008	Prov184	2	Prov184_2_24_7
19	Autumn2008	Prov184	2	Prov184_2_24_7
2	Autumn2008	Prov184	2	Prov184_2_24_7
3	Autumn2008	Prov184	2	Prov184_2_24_7
7	Autumn2008	Prov184	2	Prov184_2_24_7
2	Autumn2009	Prov184	3	Prov184_3_25_7
0	Autumn2009	Prov184	3	Prov184_3_25_7
0	Autumn2009	Prov184	3	Prov184_3_25_7
0	Autumn2009	Prov184	3	Prov184_3_25_7
0	Autumn2009	Prov184	3	Prov184_3_25_7
0	Autumn2009	Prov184	3	Prov184_3_25_7
0	Autumn2009	Prov184	3	Prov184_3_25_7
0	Autumn2009	Prov184	3	Prov184_3_25_7
0	Autumn2009	Prov184	3	Prov184_3_25_7
0	Autumn2009	Prov184	3	Prov184_3_25_7
0	Autumn2008	Prov184	3	Prov184_3_25_7
0	Autumn2008	Prov184	3	Prov184_3_25_7
0	Autumn2008	Prov184	3	Prov184_3_25_7
0	Autumn2008	Prov184	3	Prov184_3_25_7
0	Autumn2008	Prov184	3	Prov184_3_25_7
0	Autumn2008	Prov184	3	Prov184_3_25_7
0	Autumn2008	Prov184	3	Prov184_3_25_7
0	Autumn2008	Prov184	3	Prov184_3_25_7
0	Autumn2008	Prov184	3	Prov184_3_25_7
0	Autumn2008	Prov184	3	Prov184_3_25_7
0	Autumn2009	Prov184	4	Prov184_4_27_7
0	Autumn2009	Prov184	4	Prov184_4_27_7
0	Autumn2009	Prov184	4	Prov184_4_27_7
0	Autumn2009	Prov184	4	Prov184_4_27_7
0	Autumn2009	Prov184	4	Prov184_4_27_7
0	Autumn2009	Prov184	4	Prov184_4_27_7
0	Autumn2009	Prov184	4	Prov184_4_27_7
0	Autumn2009	Prov184	4	Prov184_4_27_7
0	Autumn2009	Prov184	4	Prov184_4_27_7
2	Autumn2009	Prov184	4	Prov184_4_27_7
0	Autumn2008	Prov184	4	Prov184_4_27_7
0	Autumn2008	Prov184	4	Prov184_4_27_7
0	Autumn2008	Prov184	4	Prov184_4_27_7
0	Autumn2008	Prov184	4	Prov184_4_27_7
0	Autumn2008	Prov184	4	Prov184_4_27_7
1	Autumn2008	Prov184	4	Prov184_4_27_7
0	Autumn2008	Prov184	4	Prov184_4_27_7
0	Autumn2008	Prov184	4	Prov184_4_27_7
2	Autumn2008	Prov184	4	Prov184_4_27_7
0	Autumn2008	Prov184	4	Prov184_4_27_7
0	Autumn2009	Prov184	5	Prov184_5_29_7
0	Autumn2009	Prov184	5	Prov184_5_29_7
0	Autumn2009	Prov184	5	Prov184_5_29_7
0	Autumn2009	Prov184	5	Prov184_5_29_7
0	Autumn2009	Prov184	5	Prov184_5_29_7
1	Autumn2009	Prov184	5	Prov184_5_29_7
6	Autumn2009	Prov184	5	Prov184_5_29_7
0	Autumn2009	Prov184	5	Prov184_5_29_7
1	Autumn2009	Prov184	5	Prov184_5_29_7
1	Autumn2009	Prov184	5	Prov184_5_29_7
0	Autumn2009	Prov184	5	Prov184_5_30_7
15	Autumn2009	Prov184	5	Prov184_5_30_7
0	Autumn2009	Prov184	5	Prov184_5_30_7
0	Autumn2009	Prov184	5	Prov184_5_30_7
0	Autumn2009	Prov184	5	Prov184_5_30_7
0	Autumn2009	Prov184	5	Prov184_5_30_7
0	Autumn2009	Prov184	5	Prov184_5_30_7
0	Autumn2009	Prov184	5	Prov184_5_30_7
0	Autumn2009	Prov184	5	Prov184_5_30_7
0	Autumn2009	Prov184	5	Prov184_5_30_7
0	Autumn2009	Prov185	1	Prov185_1_31_7
5	Autumn2009	Prov185	1	Prov185_1_31_7
29	Autumn2009	Prov185	1	Prov185_1_31_7
0	Autumn2009	Prov185	1	Prov185_1_31_7
13	Autumn2009	Prov185	1	Prov185_1_31_7
24	Autumn2009	Prov185	1	Prov185_1_31_7
5	Autumn2009	Prov185	1	Prov185_1_31_7
31	Autumn2009	Prov185	1	Prov185_1_31_7
9	Autumn2009	Prov185	1	Prov185_1_31_7
4	Autumn2009	Prov185	1	Prov185_1_31_7
58	Autumn2008	Prov185	1	Prov185_1_31_7
21	Autumn2008	Prov185	1	Prov185_1_31_7
3	Autumn2008	Prov185	1	Prov185_1_31_7
13	Autumn2008	Prov185	1	Prov185_1_31_7
7	Autumn2008	Prov185	1	Prov185_1_31_7
3	Autumn2008	Prov185	1	Prov185_1_31_7
1	Autumn2008	Prov185	1	Prov185_1_31_7
35	Autumn2008	Prov185	1	Prov185_1_31_7
47	Autumn2008	Prov185	1	Prov185_1_31_7
45	Autumn2008	Prov185	1	Prov185_1_31_7
2	Autumn2009	Prov185	1	Prov185_1_32_7
0	Autumn2009	Prov185	1	Prov185_1_32_7
0	Autumn2009	Prov185	1	Prov185_1_32_7
0	Autumn2009	Prov185	1	Prov185_1_32_7
0	Autumn2009	Prov185	1	Prov185_1_32_7
0	Autumn2009	Prov185	1	Prov185_1_32_7
2	Autumn2009	Prov185	1	Prov185_1_32_7
3	Autumn2009	Prov185	1	Prov185_1_32_7
3	Autumn2009	Prov185	1	Prov185_1_32_7
2	Autumn2009	Prov185	1	Prov185_1_32_7
0	Autumn2008	Prov185	1	Prov185_1_32_7
0	Autumn2008	Prov185	1	Prov185_1_32_7
2	Autumn2008	Prov185	1	Prov185_1_32_7
0	Autumn2008	Prov185	1	Prov185_1_32_7
0	Autumn2008	Prov185	1	Prov185_1_32_7
0	Autumn2008	Prov185	1	Prov185_1_32_7
0	Autumn2008	Prov185	1	Prov185_1_32_7
4	Autumn2008	Prov185	1	Prov185_1_32_7
0	Autumn2008	Prov185	1	Prov185_1_32_7
0	Autumn2008	Prov185	1	Prov185_1_32_7
0	Autumn2009	Prov185	2	Prov185_2_33_7
10	Autumn2009	Prov185	2	Prov185_2_33_7
14	Autumn2009	Prov185	2	Prov185_2_33_7
0	Autumn2009	Prov185	2	Prov185_2_33_7
0	Autumn2009	Prov185	2	Prov185_2_33_7
4	Autumn2009	Prov185	2	Prov185_2_33_7
29	Autumn2009	Prov185	2	Prov185_2_33_7
1	Autumn2009	Prov185	2	Prov185_2_33_7
1	Autumn2009	Prov185	2	Prov185_2_33_7
0	Autumn2009	Prov185	2	Prov185_2_33_7
2	Autumn2008	Prov185	2	Prov185_2_33_7
13	Autumn2008	Prov185	2	Prov185_2_33_7
13	Autumn2008	Prov185	2	Prov185_2_33_7
23	Autumn2008	Prov185	2	Prov185_2_33_7
23	Autumn2008	Prov185	2	Prov185_2_33_7
16	Autumn2008	Prov185	2	Prov185_2_33_7
7	Autumn2008	Prov185	2	Prov185_2_33_7
26	Autumn2008	Prov185	2	Prov185_2_33_7
8	Autumn2008	Prov185	2	Prov185_2_33_7
14	Autumn2008	Prov185	2	Prov185_2_33_7
8	Autumn2009	Prov185	2	Prov185_2_34_7
4	Autumn2009	Prov185	2	Prov185_2_34_7
1	Autumn2009	Prov185	2	Prov185_2_34_7
48	Autumn2009	Prov185	2	Prov185_2_34_7
0	Autumn2009	Prov185	2	Prov185_2_34_7
1	Autumn2009	Prov185	2	Prov185_2_34_7
0	Autumn2009	Prov185	2	Prov185_2_34_7
0	Autumn2009	Prov185	2	Prov185_2_34_7
6	Autumn2009	Prov185	2	Prov185_2_34_7
0	Autumn2009	Prov185	2	Prov185_2_34_7
2	Autumn2008	Prov185	2	Prov185_2_34_7
0	Autumn2008	Prov185	2	Prov185_2_34_7
27	Autumn2008	Prov185	2	Prov185_2_34_7
21	Autumn2008	Prov185	2	Prov185_2_34_7
2	Autumn2008	Prov185	2	Prov185_2_34_7
0	Autumn2008	Prov185	2	Prov185_2_34_7
5	Autumn2008	Prov185	2	Prov185_2_34_7
0	Autumn2008	Prov185	2	Prov185_2_34_7
0	Autumn2008	Prov185	2	Prov185_2_34_7
23	Autumn2008	Prov185	2	Prov185_2_34_7
6	Autumn2009	Prov185	3	Prov185_3_35_7
0	Autumn2009	Prov185	3	Prov185_3_35_7
5	Autumn2009	Prov185	3	Prov185_3_35_7
0	Autumn2009	Prov185	3	Prov185_3_35_7
4	Autumn2009	Prov185	3	Prov185_3_35_7
0	Autumn2009	Prov185	3	Prov185_3_35_7
3	Autumn2009	Prov185	3	Prov185_3_35_7
0	Autumn2009	Prov185	3	Prov185_3_35_7
3	Autumn2009	Prov185	3	Prov185_3_35_7
4	Autumn2009	Prov185	3	Prov185_3_35_7
3	Autumn2008	Prov185	3	Prov185_3_35_7
5	Autumn2008	Prov185	3	Prov185_3_35_7
1	Autumn2008	Prov185	3	Prov185_3_35_7
3	Autumn2008	Prov185	3	Prov185_3_35_7
10	Autumn2008	Prov185	3	Prov185_3_35_7
3	Autumn2008	Prov185	3	Prov185_3_35_7
11	Autumn2008	Prov185	3	Prov185_3_35_7
3	Autumn2008	Prov185	3	Prov185_3_35_7
2	Autumn2008	Prov185	3	Prov185_3_35_7
3	Autumn2008	Prov185	3	Prov185_3_35_7
1	Autumn2009	Prov185	3	Prov185_3_36_7
1	Autumn2009	Prov185	3	Prov185_3_36_7
3	Autumn2009	Prov185	3	Prov185_3_36_7
1	Autumn2009	Prov185	3	Prov185_3_36_7
0	Autumn2009	Prov185	3	Prov185_3_36_7
0	Autumn2009	Prov185	3	Prov185_3_36_7
0	Autumn2009	Prov185	3	Prov185_3_36_7
4	Autumn2009	Prov185	3	Prov185_3_36_7
3	Autumn2009	Prov185	3	Prov185_3_36_7
7	Autumn2009	Prov185	3	Prov185_3_36_7
0	Autumn2008	Prov185	3	Prov185_3_36_7
0	Autumn2008	Prov185	3	Prov185_3_36_7
0	Autumn2008	Prov185	3	Prov185_3_36_7
0	Autumn2008	Prov185	3	Prov185_3_36_7
0	Autumn2008	Prov185	3	Prov185_3_36_7
0	Autumn2008	Prov185	3	Prov185_3_36_7
0	Autumn2008	Prov185	3	Prov185_3_36_7
0	Autumn2008	Prov185	3	Prov185_3_36_7
2	Autumn2008	Prov185	3	Prov185_3_36_7
1	Autumn2008	Prov185	3	Prov185_3_36_7
8	Autumn2008	Prov185	4	Prov185_4_37_7
12	Autumn2008	Prov185	4	Prov185_4_37_7
6	Autumn2008	Prov185	4	Prov185_4_37_7
9	Autumn2008	Prov185	4	Prov185_4_37_7
10	Autumn2008	Prov185	4	Prov185_4_37_7
27	Autumn2008	Prov185	4	Prov185_4_37_7
6	Autumn2008	Prov185	4	Prov185_4_37_7
15	Autumn2008	Prov185	4	Prov185_4_37_7
14	Autumn2008	Prov185	4	Prov185_4_37_7
12	Autumn2008	Prov185	4	Prov185_4_37_7
1	Autumn2009	Prov185	4	Prov185_4_38_7
4	Autumn2009	Prov185	4	Prov185_4_38_7
3	Autumn2009	Prov185	4	Prov185_4_38_7
5	Autumn2009	Prov185	4	Prov185_4_38_7
12	Autumn2009	Prov185	4	Prov185_4_38_7
5	Autumn2009	Prov185	4	Prov185_4_38_7
7	Autumn2009	Prov185	4	Prov185_4_38_7
4	Autumn2009	Prov185	4	Prov185_4_38_7
2	Autumn2009	Prov185	4	Prov185_4_38_7
11	Autumn2009	Prov185	4	Prov185_4_38_7
2	Autumn2008	Prov185	4	Prov185_4_38_7
0	Autumn2008	Prov185	4	Prov185_4_38_7
4	Autumn2008	Prov185	4	Prov185_4_38_7
0	Autumn2008	Prov185	4	Prov185_4_38_7
1	Autumn2008	Prov185	4	Prov185_4_38_7
7	Autumn2008	Prov185	4	Prov185_4_38_7
3	Autumn2008	Prov185	4	Prov185_4_38_7
8	Autumn2008	Prov185	4	Prov185_4_38_7
12	Autumn2008	Prov185	4	Prov185_4_38_7
2	Autumn2008	Prov185	4	Prov185_4_38_7
1	Autumn2009	Prov185	5	Prov185_5_39_7
0	Autumn2009	Prov185	5	Prov185_5_39_7
4	Autumn2009	Prov185	5	Prov185_5_39_7
0	Autumn2009	Prov185	5	Prov185_5_39_7
0	Autumn2009	Prov185	5	Prov185_5_39_7
2	Autumn2009	Prov185	5	Prov185_5_39_7
3	Autumn2009	Prov185	5	Prov185_5_39_7
0	Autumn2009	Prov185	5	Prov185_5_39_7
2	Autumn2009	Prov185	5	Prov185_5_39_7
2	Autumn2009	Prov185	5	Prov185_5_39_7
3	Autumn2009	Prov185	5	Prov185_5_40_7
2	Autumn2009	Prov185	5	Prov185_5_40_7
0	Autumn2009	Prov185	5	Prov185_5_40_7
4	Autumn2009	Prov185	5	Prov185_5_40_7
1	Autumn2009	Prov185	5	Prov185_5_40_7
3	Autumn2009	Prov185	5	Prov185_5_40_7
0	Autumn2009	Prov185	5	Prov185_5_40_7
1	Autumn2009	Prov185	5	Prov185_5_40_7
4	Autumn2009	Prov185	5	Prov185_5_40_7
1	Autumn2009	Prov185	5	Prov185_5_40_7
6	Autumn2009	Prov194	1	Prov194_1_41_7
0	Autumn2009	Prov194	1	Prov194_1_41_7
48	Autumn2009	Prov194	1	Prov194_1_41_7
5	Autumn2009	Prov194	1	Prov194_1_41_7
8	Autumn2009	Prov194	1	Prov194_1_41_7
0	Autumn2009	Prov194	1	Prov194_1_41_7
0	Autumn2009	Prov194	1	Prov194_1_41_7
0	Autumn2009	Prov194	1	Prov194_1_41_7
2	Autumn2009	Prov194	1	Prov194_1_41_7
12	Autumn2009	Prov194	1	Prov194_1_41_7
15	Autumn2008	Prov194	1	Prov194_1_41_7
3	Autumn2008	Prov194	1	Prov194_1_41_7
1	Autumn2008	Prov194	1	Prov194_1_41_7
7	Autumn2008	Prov194	1	Prov194_1_41_7
7	Autumn2008	Prov194	1	Prov194_1_41_7
4	Autumn2008	Prov194	1	Prov194_1_41_7
10	Autumn2008	Prov194	1	Prov194_1_41_7
10	Autumn2008	Prov194	1	Prov194_1_41_7
39	Autumn2008	Prov194	1	Prov194_1_41_7
11	Autumn2008	Prov194	1	Prov194_1_41_7
10	Autumn2008	Prov194	1	Prov194_1_42_7
19	Autumn2008	Prov194	1	Prov194_1_42_7
17	Autumn2008	Prov194	1	Prov194_1_42_7
10	Autumn2008	Prov194	1	Prov194_1_42_7
53	Autumn2008	Prov194	1	Prov194_1_42_7
18	Autumn2008	Prov194	1	Prov194_1_42_7
1	Autumn2008	Prov194	1	Prov194_1_42_7
6	Autumn2008	Prov194	1	Prov194_1_42_7
1	Autumn2008	Prov194	1	Prov194_1_42_7
16	Autumn2008	Prov194	1	Prov194_1_42_7
0	Autumn2009	Prov194	1	Prov194_1_42_7
4	Autumn2009	Prov194	1	Prov194_1_42_7
16	Autumn2009	Prov194	1	Prov194_1_42_7
0	Autumn2009	Prov194	1	Prov194_1_42_7
12	Autumn2009	Prov194	1	Prov194_1_42_7
13	Autumn2009	Prov194	1	Prov194_1_42_7
1	Autumn2009	Prov194	1	Prov194_1_42_7
2	Autumn2009	Prov194	1	Prov194_1_42_7
0	Autumn2009	Prov194	1	Prov194_1_42_7
18	Autumn2009	Prov194	1	Prov194_1_42_7
0	Autumn2008	Prov194	2	Prov194_2_43_7
0	Autumn2008	Prov194	2	Prov194_2_43_7
0	Autumn2008	Prov194	2	Prov194_2_43_7
0	Autumn2008	Prov194	2	Prov194_2_43_7
0	Autumn2008	Prov194	2	Prov194_2_43_7
0	Autumn2008	Prov194	2	Prov194_2_43_7
0	Autumn2008	Prov194	2	Prov194_2_43_7
0	Autumn2008	Prov194	2	Prov194_2_43_7
1	Autumn2008	Prov194	2	Prov194_2_43_7
0	Autumn2008	Prov194	2	Prov194_2_43_7
0	Autumn2009	Prov194	2	Prov194_2_43_7
0	Autumn2009	Prov194	2	Prov194_2_43_7
7	Autumn2009	Prov194	2	Prov194_2_43_7
0	Autumn2009	Prov194	2	Prov194_2_43_7
14	Autumn2009	Prov194	2	Prov194_2_43_7
0	Autumn2009	Prov194	2	Prov194_2_43_7
9	Autumn2009	Prov194	2	Prov194_2_43_7
4	Autumn2009	Prov194	2	Prov194_2_43_7
2	Autumn2009	Prov194	2	Prov194_2_43_7
10	Autumn2009	Prov194	2	Prov194_2_43_7
10	Autumn2008	Prov194	2	Prov194_2_44_7
9	Autumn2008	Prov194	2	Prov194_2_44_7
7	Autumn2008	Prov194	2	Prov194_2_44_7
35	Autumn2008	Prov194	2	Prov194_2_44_7
5	Autumn2008	Prov194	2	Prov194_2_44_7
0	Autumn2008	Prov194	2	Prov194_2_44_7
5	Autumn2008	Prov194	2	Prov194_2_44_7
8	Autumn2008	Prov194	2	Prov194_2_44_7
0	Autumn2008	Prov194	2	Prov194_2_44_7
14	Autumn2008	Prov194	2	Prov194_2_44_7
0	Autumn2009	Prov194	2	Prov194_2_44_7
2	Autumn2009	Prov194	2	Prov194_2_44_7
1	Autumn2009	Prov194	2	Prov194_2_44_7
0	Autumn2009	Prov194	2	Prov194_2_44_7
0	Autumn2009	Prov194	2	Prov194_2_44_7
1	Autumn2009	Prov194	2	Prov194_2_44_7
2	Autumn2009	Prov194	2	Prov194_2_44_7
10	Autumn2009	Prov194	2	Prov194_2_44_7
1	Autumn2009	Prov194	2	Prov194_2_44_7
1	Autumn2009	Prov194	2	Prov194_2_44_7
0	Autumn2008	Prov194	3	Prov194_3_45_7
0	Autumn2008	Prov194	3	Prov194_3_45_7
0	Autumn2008	Prov194	3	Prov194_3_45_7
0	Autumn2008	Prov194	3	Prov194_3_45_7
0	Autumn2008	Prov194	3	Prov194_3_45_7
3	Autumn2008	Prov194	3	Prov194_3_45_7
6	Autumn2008	Prov194	3	Prov194_3_45_7
0	Autumn2008	Prov194	3	Prov194_3_45_7
0	Autumn2008	Prov194	3	Prov194_3_45_7
0	Autumn2008	Prov194	3	Prov194_3_45_7
5	Autumn2009	Prov194	3	Prov194_3_45_7
0	Autumn2009	Prov194	3	Prov194_3_45_7
3	Autumn2009	Prov194	3	Prov194_3_45_7
2	Autumn2009	Prov194	3	Prov194_3_45_7
7	Autumn2009	Prov194	3	Prov194_3_45_7
0	Autumn2009	Prov194	3	Prov194_3_45_7
0	Autumn2009	Prov194	3	Prov194_3_45_7
42	Autumn2009	Prov194	3	Prov194_3_45_7
8	Autumn2009	Prov194	3	Prov194_3_45_7
4	Autumn2009	Prov194	3	Prov194_3_45_7
0	Autumn2008	Prov194	3	Prov194_3_46_7
0	Autumn2008	Prov194	3	Prov194_3_46_7
0	Autumn2008	Prov194	3	Prov194_3_46_7
0	Autumn2008	Prov194	3	Prov194_3_46_7
0	Autumn2008	Prov194	3	Prov194_3_46_7
0	Autumn2008	Prov194	3	Prov194_3_46_7
0	Autumn2008	Prov194	3	Prov194_3_46_7
0	Autumn2008	Prov194	3	Prov194_3_46_7
2	Autumn2008	Prov194	3	Prov194_3_46_7
0	Autumn2008	Prov194	3	Prov194_3_46_7
1	Autumn2009	Prov194	3	Prov194_3_46_7
0	Autumn2009	Prov194	3	Prov194_3_46_7
5	Autumn2009	Prov194	3	Prov194_3_46_7
0	Autumn2009	Prov194	3	Prov194_3_46_7
1	Autumn2009	Prov194	3	Prov194_3_46_7
0	Autumn2009	Prov194	3	Prov194_3_46_7
3	Autumn2009	Prov194	3	Prov194_3_46_7
2	Autumn2009	Prov194	3	Prov194_3_46_7
0	Autumn2009	Prov194	3	Prov194_3_46_7
0	Autumn2009	Prov194	3	Prov194_3_46_7
7	Autumn2008	Prov194	4	Prov194_4_47_7
4	Autumn2008	Prov194	4	Prov194_4_47_7
8	Autumn2008	Prov194	4	Prov194_4_47_7
7	Autumn2008	Prov194	4	Prov194_4_47_7
3	Autumn2008	Prov194	4	Prov194_4_47_7
6	Autumn2008	Prov194	4	Prov194_4_47_7
1	Autumn2008	Prov194	4	Prov194_4_47_7
3	Autumn2008	Prov194	4	Prov194_4_47_7
12	Autumn2008	Prov194	4	Prov194_4_47_7
83	Autumn2008	Prov194	4	Prov194_4_47_7
0	Autumn2009	Prov194	4	Prov194_4_47_7
0	Autumn2009	Prov194	4	Prov194_4_47_7
0	Autumn2009	Prov194	4	Prov194_4_47_7
0	Autumn2009	Prov194	4	Prov194_4_47_7
0	Autumn2009	Prov194	4	Prov194_4_47_7
0	Autumn2009	Prov194	4	Prov194_4_47_7
0	Autumn2009	Prov194	4	Prov194_4_47_7
0	Autumn2009	Prov194	4	Prov194_4_47_7
0	Autumn2009	Prov194	4	Prov194_4_47_7
0	Autumn2009	Prov194	4	Prov194_4_47_7
2	Autumn2008	Prov194	4	Prov194_4_48_7
3	Autumn2008	Prov194	4	Prov194_4_48_7
4	Autumn2008	Prov194	4	Prov194_4_48_7
3	Autumn2008	Prov194	4	Prov194_4_48_7
5	Autumn2008	Prov194	4	Prov194_4_48_7
6	Autumn2008	Prov194	4	Prov194_4_48_7
5	Autumn2008	Prov194	4	Prov194_4_48_7
2	Autumn2008	Prov194	4	Prov194_4_48_7
1	Autumn2008	Prov194	4	Prov194_4_48_7
8	Autumn2008	Prov194	4	Prov194_4_48_7
0	Autumn2009	Prov194	4	Prov194_4_48_7
3	Autumn2009	Prov194	4	Prov194_4_48_7
1	Autumn2009	Prov194	4	Prov194_4_48_7
4	Autumn2009	Prov194	4	Prov194_4_48_7
0	Autumn2009	Prov194	4	Prov194_4_48_7
0	Autumn2009	Prov194	4	Prov194_4_48_7
3	Autumn2009	Prov194	4	Prov194_4_48_7
14	Autumn2009	Prov194	4	Prov194_4_48_7
1	Autumn2009	Prov194	4	Prov194_4_48_7
5	Autumn2009	Prov194	4	Prov194_4_48_7
0	Autumn2009	Prov194	5	Prov194_5_49_7
0	Autumn2009	Prov194	5	Prov194_5_49_7
0	Autumn2009	Prov194	5	Prov194_5_49_7
0	Autumn2009	Prov194	5	Prov194_5_49_7
0	Autumn2009	Prov194	5	Prov194_5_49_7
0	Autumn2009	Prov194	5	Prov194_5_49_7
0	Autumn2009	Prov194	5	Prov194_5_49_7
0	Autumn2009	Prov194	5	Prov194_5_49_7
0	Autumn2009	Prov194	5	Prov194_5_49_7
0	Autumn2009	Prov194	5	Prov194_5_49_7
0	Autumn2009	Prov194	5	Prov194_5_50_7
0	Autumn2009	Prov194	5	Prov194_5_50_7
1	Autumn2009	Prov194	5	Prov194_5_50_7
0	Autumn2009	Prov194	5	Prov194_5_50_7
0	Autumn2009	Prov194	5	Prov194_5_50_7
0	Autumn2009	Prov194	5	Prov194_5_50_7
0	Autumn2009	Prov194	5	Prov194_5_50_7
2	Autumn2009	Prov194	5	Prov194_5_50_7
0	Autumn2009	Prov194	5	Prov194_5_50_7
3	Autumn2009	Prov194	5	Prov194_5_50_7
13	Autumn2008	Prov201	1	Prov201_1_51_7
28	Autumn2008	Prov201	1	Prov201_1_51_7
45	Autumn2008	Prov201	1	Prov201_1_51_7
11	Autumn2008	Prov201	1	Prov201_1_51_7
27	Autumn2008	Prov201	1	Prov201_1_51_7
29	Autumn2008	Prov201	1	Prov201_1_51_7
8	Autumn2008	Prov201	1	Prov201_1_51_7
6	Autumn2008	Prov201	1	Prov201_1_51_7
8	Autumn2008	Prov201	1	Prov201_1_51_7
27	Autumn2008	Prov201	1	Prov201_1_51_7
15	Autumn2009	Prov201	1	Prov201_1_51_7
0	Autumn2009	Prov201	1	Prov201_1_51_7
0	Autumn2009	Prov201	1	Prov201_1_51_7
0	Autumn2009	Prov201	1	Prov201_1_51_7
0	Autumn2009	Prov201	1	Prov201_1_51_7
2	Autumn2009	Prov201	1	Prov201_1_51_7
1	Autumn2009	Prov201	1	Prov201_1_51_7
0	Autumn2009	Prov201	1	Prov201_1_51_7
21	Autumn2009	Prov201	1	Prov201_1_51_7
0	Autumn2009	Prov201	1	Prov201_1_51_7
8	Autumn2008	Prov201	1	Prov201_1_52_7
0	Autumn2008	Prov201	1	Prov201_1_52_7
0	Autumn2008	Prov201	1	Prov201_1_52_7
0	Autumn2008	Prov201	1	Prov201_1_52_7
3	Autumn2008	Prov201	1	Prov201_1_52_7
0	Autumn2008	Prov201	1	Prov201_1_52_7
6	Autumn2008	Prov201	1	Prov201_1_52_7
13	Autumn2008	Prov201	1	Prov201_1_52_7
6	Autumn2008	Prov201	1	Prov201_1_52_7
0	Autumn2008	Prov201	1	Prov201_1_52_7
17	Autumn2009	Prov201	1	Prov201_1_52_7
0	Autumn2009	Prov201	1	Prov201_1_52_7
0	Autumn2009	Prov201	1	Prov201_1_52_7
0	Autumn2009	Prov201	1	Prov201_1_52_7
0	Autumn2009	Prov201	1	Prov201_1_52_7
0	Autumn2009	Prov201	1	Prov201_1_52_7
0	Autumn2009	Prov201	1	Prov201_1_52_7
4	Autumn2009	Prov201	1	Prov201_1_52_7
0	Autumn2009	Prov201	1	Prov201_1_52_7
3	Autumn2009	Prov201	1	Prov201_1_52_7
8	Autumn2008	Prov201	2	Prov201_2_54_7
2	Autumn2008	Prov201	2	Prov201_2_54_7
0	Autumn2008	Prov201	2	Prov201_2_54_7
0	Autumn2008	Prov201	2	Prov201_2_54_7
19	Autumn2008	Prov201	2	Prov201_2_54_7
0	Autumn2008	Prov201	2	Prov201_2_54_7
0	Autumn2008	Prov201	2	Prov201_2_54_7
0	Autumn2008	Prov201	2	Prov201_2_54_7
0	Autumn2008	Prov201	2	Prov201_2_54_7
8	Autumn2008	Prov201	2	Prov201_2_54_7
1	Autumn2009	Prov201	2	Prov201_2_54_7
0	Autumn2009	Prov201	2	Prov201_2_54_7
0	Autumn2009	Prov201	2	Prov201_2_54_7
0	Autumn2009	Prov201	2	Prov201_2_54_7
1	Autumn2009	Prov201	2	Prov201_2_54_7
0	Autumn2009	Prov201	2	Prov201_2_54_7
0	Autumn2009	Prov201	2	Prov201_2_54_7
0	Autumn2009	Prov201	2	Prov201_2_54_7
0	Autumn2009	Prov201	2	Prov201_2_54_7
2	Autumn2009	Prov201	2	Prov201_2_54_7
0	Autumn2008	Prov201	3	Prov201_3_55_7
1	Autumn2008	Prov201	3	Prov201_3_55_7
35	Autumn2008	Prov201	3	Prov201_3_55_7
18	Autumn2008	Prov201	3	Prov201_3_55_7
7	Autumn2008	Prov201	3	Prov201_3_55_7
7	Autumn2008	Prov201	3	Prov201_3_55_7
37	Autumn2008	Prov201	3	Prov201_3_55_7
15	Autumn2008	Prov201	3	Prov201_3_55_7
12	Autumn2008	Prov201	3	Prov201_3_55_7
0	Autumn2008	Prov201	3	Prov201_3_55_7
6	Autumn2009	Prov201	3	Prov201_3_55_7
2	Autumn2009	Prov201	3	Prov201_3_55_7
0	Autumn2009	Prov201	3	Prov201_3_55_7
78	Autumn2009	Prov201	3	Prov201_3_55_7
7	Autumn2009	Prov201	3	Prov201_3_55_7
0	Autumn2009	Prov201	3	Prov201_3_55_7
0	Autumn2009	Prov201	3	Prov201_3_55_7
2	Autumn2009	Prov201	3	Prov201_3_55_7
15	Autumn2009	Prov201	3	Prov201_3_55_7
10	Autumn2009	Prov201	3	Prov201_3_55_7
40	Autumn2008	Prov201	4	Prov201_4_57_7
20	Autumn2008	Prov201	4	Prov201_4_57_7
0	Autumn2008	Prov201	4	Prov201_4_57_7
14	Autumn2008	Prov201	4	Prov201_4_57_7
32	Autumn2008	Prov201	4	Prov201_4_57_7
12	Autumn2008	Prov201	4	Prov201_4_57_7
4	Autumn2008	Prov201	4	Prov201_4_57_7
7	Autumn2008	Prov201	4	Prov201_4_57_7
6	Autumn2008	Prov201	4	Prov201_4_57_7
2	Autumn2008	Prov201	4	Prov201_4_57_7
15	Autumn2009	Prov201	4	Prov201_4_57_7
9	Autumn2009	Prov201	4	Prov201_4_57_7
9	Autumn2009	Prov201	4	Prov201_4_57_7
5	Autumn2009	Prov201	4	Prov201_4_57_7
4	Autumn2009	Prov201	4	Prov201_4_57_7
11	Autumn2009	Prov201	4	Prov201_4_57_7
8	Autumn2009	Prov201	4	Prov201_4_57_7
3	Autumn2009	Prov201	4	Prov201_4_57_7
4	Autumn2009	Prov201	4	Prov201_4_57_7
23	Autumn2009	Prov201	4	Prov201_4_57_7
0	Autumn2008	Prov201	4	Prov201_4_58_7
1	Autumn2008	Prov201	4	Prov201_4_58_7
0	Autumn2008	Prov201	4	Prov201_4_58_7
1	Autumn2008	Prov201	4	Prov201_4_58_7
0	Autumn2008	Prov201	4	Prov201_4_58_7
0	Autumn2008	Prov201	4	Prov201_4_58_7
0	Autumn2008	Prov201	4	Prov201_4_58_7
0	Autumn2008	Prov201	4	Prov201_4_58_7
0	Autumn2008	Prov201	4	Prov201_4_58_7
0	Autumn2008	Prov201	4	Prov201_4_58_7
0	Autumn2009	Prov201	4	Prov201_4_58_7
0	Autumn2009	Prov201	4	Prov201_4_58_7
0	Autumn2009	Prov201	4	Prov201_4_58_7
0	Autumn2009	Prov201	4	Prov201_4_58_7
0	Autumn2009	Prov201	4	Prov201_4_58_7
2	Autumn2009	Prov201	4	Prov201_4_58_7
0	Autumn2009	Prov201	4	Prov201_4_58_7
0	Autumn2009	Prov201	4	Prov201_4_58_7
2	Autumn2009	Prov201	4	Prov201_4_58_7
0	Autumn2009	Prov201	4	Prov201_4_58_7
5	Autumn2009	Prov201	5	Prov201_5_59_7
13	Autumn2009	Prov201	5	Prov201_5_59_7
16	Autumn2009	Prov201	5	Prov201_5_59_7
3	Autumn2009	Prov201	5	Prov201_5_59_7
2	Autumn2009	Prov201	5	Prov201_5_59_7
29	Autumn2009	Prov201	5	Prov201_5_59_7
3	Autumn2009	Prov201	5	Prov201_5_59_7
2	Autumn2009	Prov201	5	Prov201_5_59_7
16	Autumn2009	Prov201	5	Prov201_5_59_7
3	Autumn2009	Prov201	5	Prov201_5_59_7
3	Autumn2009	Prov201	5	Prov201_5_60_7
1	Autumn2009	Prov201	5	Prov201_5_60_7
3	Autumn2009	Prov201	5	Prov201_5_60_7
18	Autumn2009	Prov201	5	Prov201_5_60_7
35	Autumn2009	Prov201	5	Prov201_5_60_7
0	Autumn2009	Prov201	5	Prov201_5_60_7
6	Autumn2009	Prov201	5	Prov201_5_60_7
15	Autumn2009	Prov201	5	Prov201_5_60_7
2	Autumn2009	Prov201	5	Prov201_5_60_7
6	Autumn2009	Prov201	5	Prov201_5_60_7
5	Autumn2008	Prov210	1	Prov210_1_61_7
0	Autumn2008	Prov210	1	Prov210_1_61_7
0	Autumn2008	Prov210	1	Prov210_1_61_7
0	Autumn2008	Prov210	1	Prov210_1_61_7
3	Autumn2008	Prov210	1	Prov210_1_61_7
9	Autumn2008	Prov210	1	Prov210_1_61_7
2	Autumn2008	Prov210	1	Prov210_1_61_7
11	Autumn2008	Prov210	1	Prov210_1_61_7
0	Autumn2008	Prov210	1	Prov210_1_61_7
2	Autumn2008	Prov210	1	Prov210_1_61_7
0	Autumn2009	Prov210	1	Prov210_1_61_7
3	Autumn2009	Prov210	1	Prov210_1_61_7
2	Autumn2009	Prov210	1	Prov210_1_61_7
0	Autumn2009	Prov210	1	Prov210_1_61_7
0	Autumn2009	Prov210	1	Prov210_1_61_7
2	Autumn2009	Prov210	1	Prov210_1_61_7
2	Autumn2009	Prov210	1	Prov210_1_61_7
0	Autumn2009	Prov210	1	Prov210_1_61_7
0	Autumn2009	Prov210	1	Prov210_1_61_7
0	Autumn2009	Prov210	1	Prov210_1_61_7
3	Autumn2008	Prov210	1	Prov210_1_62_7
4	Autumn2008	Prov210	1	Prov210_1_62_7
13	Autumn2008	Prov210	1	Prov210_1_62_7
8	Autumn2008	Prov210	1	Prov210_1_62_7
13	Autumn2008	Prov210	1	Prov210_1_62_7
8	Autumn2008	Prov210	1	Prov210_1_62_7
5	Autumn2008	Prov210	1	Prov210_1_62_7
23	Autumn2008	Prov210	1	Prov210_1_62_7
0	Autumn2008	Prov210	1	Prov210_1_62_7
38	Autumn2008	Prov210	1	Prov210_1_62_7
5	Autumn2009	Prov210	1	Prov210_1_62_7
1	Autumn2009	Prov210	1	Prov210_1_62_7
0	Autumn2009	Prov210	1	Prov210_1_62_7
4	Autumn2009	Prov210	1	Prov210_1_62_7
5	Autumn2009	Prov210	1	Prov210_1_62_7
1	Autumn2009	Prov210	1	Prov210_1_62_7
0	Autumn2009	Prov210	1	Prov210_1_62_7
14	Autumn2009	Prov210	1	Prov210_1_62_7
3	Autumn2009	Prov210	1	Prov210_1_62_7
5	Autumn2009	Prov210	1	Prov210_1_62_7
3	Autumn2008	Prov210	2	Prov210_2_63_7
0	Autumn2008	Prov210	2	Prov210_2_63_7
1	Autumn2008	Prov210	2	Prov210_2_63_7
0	Autumn2008	Prov210	2	Prov210_2_63_7
8	Autumn2008	Prov210	2	Prov210_2_63_7
1	Autumn2008	Prov210	2	Prov210_2_63_7
0	Autumn2008	Prov210	2	Prov210_2_63_7
2	Autumn2008	Prov210	2	Prov210_2_63_7
0	Autumn2008	Prov210	2	Prov210_2_63_7
0	Autumn2008	Prov210	2	Prov210_2_63_7
5	Autumn2009	Prov210	2	Prov210_2_63_7
17	Autumn2009	Prov210	2	Prov210_2_63_7
10	Autumn2009	Prov210	2	Prov210_2_63_7
0	Autumn2009	Prov210	2	Prov210_2_63_7
9	Autumn2009	Prov210	2	Prov210_2_63_7
6	Autumn2009	Prov210	2	Prov210_2_63_7
0	Autumn2009	Prov210	2	Prov210_2_63_7
4	Autumn2009	Prov210	2	Prov210_2_63_7
1	Autumn2009	Prov210	2	Prov210_2_63_7
0	Autumn2009	Prov210	2	Prov210_2_63_7
0	Autumn2008	Prov210	2	Prov210_2_64_7
1	Autumn2008	Prov210	2	Prov210_2_64_7
13	Autumn2008	Prov210	2	Prov210_2_64_7
5	Autumn2008	Prov210	2	Prov210_2_64_7
11	Autumn2008	Prov210	2	Prov210_2_64_7
0	Autumn2008	Prov210	2	Prov210_2_64_7
1	Autumn2008	Prov210	2	Prov210_2_64_7
1	Autumn2008	Prov210	2	Prov210_2_64_7
23	Autumn2008	Prov210	2	Prov210_2_64_7
27	Autumn2008	Prov210	2	Prov210_2_64_7
2	Autumn2009	Prov210	2	Prov210_2_64_7
0	Autumn2009	Prov210	2	Prov210_2_64_7
4	Autumn2009	Prov210	2	Prov210_2_64_7
0	Autumn2009	Prov210	2	Prov210_2_64_7
5	Autumn2009	Prov210	2	Prov210_2_64_7
0	Autumn2009	Prov210	2	Prov210_2_64_7
3	Autumn2009	Prov210	2	Prov210_2_64_7
0	Autumn2009	Prov210	2	Prov210_2_64_7
1	Autumn2009	Prov210	2	Prov210_2_64_7
0	Autumn2009	Prov210	2	Prov210_2_64_7
0	Autumn2008	Prov210	3	Prov210_3_65_7
2	Autumn2008	Prov210	3	Prov210_3_65_7
0	Autumn2008	Prov210	3	Prov210_3_65_7
0	Autumn2008	Prov210	3	Prov210_3_65_7
1	Autumn2008	Prov210	3	Prov210_3_65_7
0	Autumn2008	Prov210	3	Prov210_3_65_7
0	Autumn2008	Prov210	3	Prov210_3_65_7
3	Autumn2008	Prov210	3	Prov210_3_65_7
5	Autumn2008	Prov210	3	Prov210_3_65_7
2	Autumn2008	Prov210	3	Prov210_3_65_7
13	Autumn2009	Prov210	3	Prov210_3_65_7
2	Autumn2009	Prov210	3	Prov210_3_65_7
15	Autumn2009	Prov210	3	Prov210_3_65_7
9	Autumn2009	Prov210	3	Prov210_3_65_7
7	Autumn2009	Prov210	3	Prov210_3_65_7
7	Autumn2009	Prov210	3	Prov210_3_65_7
5	Autumn2009	Prov210	3	Prov210_3_65_7
11	Autumn2009	Prov210	3	Prov210_3_65_7
3	Autumn2009	Prov210	3	Prov210_3_65_7
18	Autumn2009	Prov210	3	Prov210_3_65_7
1	Autumn2008	Prov210	3	Prov210_3_66_7
0	Autumn2008	Prov210	3	Prov210_3_66_7
4	Autumn2008	Prov210	3	Prov210_3_66_7
0	Autumn2008	Prov210	3	Prov210_3_66_7
0	Autumn2008	Prov210	3	Prov210_3_66_7
1	Autumn2008	Prov210	3	Prov210_3_66_7
8	Autumn2008	Prov210	3	Prov210_3_66_7
0	Autumn2008	Prov210	3	Prov210_3_66_7
0	Autumn2008	Prov210	3	Prov210_3_66_7
0	Autumn2008	Prov210	3	Prov210_3_66_7
1	Autumn2009	Prov210	3	Prov210_3_66_7
0	Autumn2009	Prov210	3	Prov210_3_66_7
3	Autumn2009	Prov210	3	Prov210_3_66_7
3	Autumn2009	Prov210	3	Prov210_3_66_7
2	Autumn2009	Prov210	3	Prov210_3_66_7
1	Autumn2009	Prov210	3	Prov210_3_66_7
5	Autumn2009	Prov210	3	Prov210_3_66_7
0	Autumn2009	Prov210	3	Prov210_3_66_7
12	Autumn2009	Prov210	3	Prov210_3_66_7
4	Autumn2009	Prov210	3	Prov210_3_66_7
15	Autumn2008	Prov210	4	Prov210_4_67_7
0	Autumn2008	Prov210	4	Prov210_4_67_7
1	Autumn2008	Prov210	4	Prov210_4_67_7
0	Autumn2008	Prov210	4	Prov210_4_67_7
2	Autumn2008	Prov210	4	Prov210_4_67_7
1	Autumn2008	Prov210	4	Prov210_4_67_7
0	Autumn2008	Prov210	4	Prov210_4_67_7
0	Autumn2008	Prov210	4	Prov210_4_67_7
2	Autumn2008	Prov210	4	Prov210_4_67_7
0	Autumn2008	Prov210	4	Prov210_4_67_7
1	Autumn2009	Prov210	4	Prov210_4_67_7
5	Autumn2009	Prov210	4	Prov210_4_67_7
4	Autumn2009	Prov210	4	Prov210_4_67_7
6	Autumn2009	Prov210	4	Prov210_4_67_7
2	Autumn2009	Prov210	4	Prov210_4_67_7
6	Autumn2009	Prov210	4	Prov210_4_67_7
3	Autumn2009	Prov210	4	Prov210_4_67_7
12	Autumn2009	Prov210	4	Prov210_4_67_7
1	Autumn2009	Prov210	4	Prov210_4_67_7
13	Autumn2009	Prov210	4	Prov210_4_67_7
0	Autumn2009	Prov210	4	Prov210_4_68_7
1	Autumn2009	Prov210	4	Prov210_4_68_7
1	Autumn2009	Prov210	4	Prov210_4_68_7
1	Autumn2009	Prov210	4	Prov210_4_68_7
8	Autumn2009	Prov210	4	Prov210_4_68_7
0	Autumn2009	Prov210	4	Prov210_4_68_7
4	Autumn2009	Prov210	4	Prov210_4_68_7
2	Autumn2009	Prov210	4	Prov210_4_68_7
2	Autumn2009	Prov210	4	Prov210_4_68_7
2	Autumn2009	Prov210	4	Prov210_4_68_7
22	Autumn2008	Prov210	4	Prov210_4_68_7
0	Autumn2008	Prov210	4	Prov210_4_68_7
0	Autumn2008	Prov210	4	Prov210_4_68_7
0	Autumn2008	Prov210	4	Prov210_4_68_7
6	Autumn2008	Prov210	4	Prov210_4_68_7
9	Autumn2008	Prov210	4	Prov210_4_68_7
0	Autumn2008	Prov210	4	Prov210_4_68_7
3	Autumn2008	Prov210	4	Prov210_4_68_7
0	Autumn2008	Prov210	4	Prov210_4_68_7
2	Autumn2008	Prov210	4	Prov210_4_68_7
2	Autumn2009	Prov210	5	Prov210_5_69_7
3	Autumn2009	Prov210	5	Prov210_5_69_7
5	Autumn2009	Prov210	5	Prov210_5_69_7
1	Autumn2009	Prov210	5	Prov210_5_69_7
1	Autumn2009	Prov210	5	Prov210_5_69_7
1	Autumn2009	Prov210	5	Prov210_5_69_7
0	Autumn2009	Prov210	5	Prov210_5_69_7
9	Autumn2009	Prov210	5	Prov210_5_69_7
0	Autumn2009	Prov210	5	Prov210_5_69_7
2	Autumn2009	Prov210	5	Prov210_5_69_7
1	Autumn2009	Prov211	1	Prov211_1_71_7
0	Autumn2009	Prov211	1	Prov211_1_71_7
5	Autumn2009	Prov211	1	Prov211_1_71_7
2	Autumn2009	Prov211	1	Prov211_1_71_7
0	Autumn2009	Prov211	1	Prov211_1_71_7
0	Autumn2009	Prov211	1	Prov211_1_71_7
0	Autumn2009	Prov211	1	Prov211_1_71_7
0	Autumn2009	Prov211	1	Prov211_1_71_7
0	Autumn2009	Prov211	1	Prov211_1_71_7
0	Autumn2009	Prov211	1	Prov211_1_71_7
0	Autumn2008	Prov211	1	Prov211_1_71_7
4	Autumn2008	Prov211	1	Prov211_1_71_7
14	Autumn2008	Prov211	1	Prov211_1_71_7
2	Autumn2008	Prov211	1	Prov211_1_71_7
2	Autumn2008	Prov211	1	Prov211_1_71_7
0	Autumn2008	Prov211	1	Prov211_1_71_7
1	Autumn2008	Prov211	1	Prov211_1_71_7
0	Autumn2008	Prov211	1	Prov211_1_71_7
0	Autumn2008	Prov211	1	Prov211_1_71_7
5	Autumn2008	Prov211	1	Prov211_1_71_7
0	Autumn2009	Prov211	1	Prov211_1_72_7
0	Autumn2009	Prov211	1	Prov211_1_72_7
0	Autumn2009	Prov211	1	Prov211_1_72_7
0	Autumn2009	Prov211	1	Prov211_1_72_7
2	Autumn2009	Prov211	1	Prov211_1_72_7
5	Autumn2009	Prov211	1	Prov211_1_72_7
4	Autumn2009	Prov211	1	Prov211_1_72_7
1	Autumn2009	Prov211	1	Prov211_1_72_7
29	Autumn2009	Prov211	1	Prov211_1_72_7
10	Autumn2009	Prov211	1	Prov211_1_72_7
3	Autumn2008	Prov211	1	Prov211_1_72_7
2	Autumn2008	Prov211	1	Prov211_1_72_7
0	Autumn2008	Prov211	1	Prov211_1_72_7
0	Autumn2008	Prov211	1	Prov211_1_72_7
0	Autumn2008	Prov211	1	Prov211_1_72_7
0	Autumn2008	Prov211	1	Prov211_1_72_7
0	Autumn2008	Prov211	1	Prov211_1_72_7
2	Autumn2008	Prov211	1	Prov211_1_72_7
15	Autumn2008	Prov211	1	Prov211_1_72_7
0	Autumn2008	Prov211	1	Prov211_1_72_7
7	Autumn2009	Prov211	3	Prov211_3_75_7
14	Autumn2009	Prov211	3	Prov211_3_75_7
6	Autumn2009	Prov211	3	Prov211_3_75_7
8	Autumn2009	Prov211	3	Prov211_3_75_7
7	Autumn2009	Prov211	3	Prov211_3_75_7
17	Autumn2009	Prov211	3	Prov211_3_75_7
15	Autumn2009	Prov211	3	Prov211_3_75_7
13	Autumn2009	Prov211	3	Prov211_3_75_7
14	Autumn2009	Prov211	3	Prov211_3_75_7
19	Autumn2009	Prov211	3	Prov211_3_75_7
8	Autumn2008	Prov211	3	Prov211_3_75_7
11	Autumn2008	Prov211	3	Prov211_3_75_7
21	Autumn2008	Prov211	3	Prov211_3_75_7
12	Autumn2008	Prov211	3	Prov211_3_75_7
10	Autumn2008	Prov211	3	Prov211_3_75_7
1	Autumn2008	Prov211	3	Prov211_3_75_7
3	Autumn2008	Prov211	3	Prov211_3_75_7
30	Autumn2008	Prov211	3	Prov211_3_75_7
4	Autumn2008	Prov211	3	Prov211_3_75_7
15	Autumn2008	Prov211	3	Prov211_3_75_7
10	Autumn2009	Prov211	3	Prov211_3_76_7
25	Autumn2009	Prov211	3	Prov211_3_76_7
15	Autumn2009	Prov211	3	Prov211_3_76_7
60	Autumn2009	Prov211	3	Prov211_3_76_7
79	Autumn2009	Prov211	3	Prov211_3_76_7
77	Autumn2009	Prov211	3	Prov211_3_76_7
7	Autumn2009	Prov211	3	Prov211_3_76_7
12	Autumn2009	Prov211	3	Prov211_3_76_7
0	Autumn2009	Prov211	3	Prov211_3_76_7
81	Autumn2009	Prov211	3	Prov211_3_76_7
0	Autumn2008	Prov211	3	Prov211_3_76_7
3	Autumn2008	Prov211	3	Prov211_3_76_7
19	Autumn2008	Prov211	3	Prov211_3_76_7
11	Autumn2008	Prov211	3	Prov211_3_76_7
31	Autumn2008	Prov211	3	Prov211_3_76_7
11	Autumn2008	Prov211	3	Prov211_3_76_7
0	Autumn2008	Prov211	3	Prov211_3_76_7
69	Autumn2008	Prov211	3	Prov211_3_76_7
15	Autumn2008	Prov211	3	Prov211_3_76_7
70	Autumn2008	Prov211	3	Prov211_3_76_7
6	Autumn2009	Prov211	4	Prov211_4_77_7
0	Autumn2009	Prov211	4	Prov211_4_77_7
5	Autumn2009	Prov211	4	Prov211_4_77_7
0	Autumn2009	Prov211	4	Prov211_4_77_7
0	Autumn2009	Prov211	4	Prov211_4_77_7
2	Autumn2009	Prov211	4	Prov211_4_77_7
4	Autumn2009	Prov211	4	Prov211_4_77_7
0	Autumn2009	Prov211	4	Prov211_4_77_7
0	Autumn2009	Prov211	4	Prov211_4_77_7
0	Autumn2009	Prov211	4	Prov211_4_77_7
0	Autumn2008	Prov211	4	Prov211_4_77_7
18	Autumn2008	Prov211	4	Prov211_4_77_7
6	Autumn2008	Prov211	4	Prov211_4_77_7
5	Autumn2008	Prov211	4	Prov211_4_77_7
0	Autumn2008	Prov211	4	Prov211_4_77_7
3	Autumn2008	Prov211	4	Prov211_4_77_7
0	Autumn2008	Prov211	4	Prov211_4_77_7
0	Autumn2008	Prov211	4	Prov211_4_77_7
0	Autumn2008	Prov211	4	Prov211_4_77_7
0	Autumn2008	Prov211	4	Prov211_4_77_7
3	Autumn2009	Prov211	4	Prov211_4_78_7
0	Autumn2009	Prov211	4	Prov211_4_78_7
0	Autumn2009	Prov211	4	Prov211_4_78_7
0	Autumn2009	Prov211	4	Prov211_4_78_7
0	Autumn2009	Prov211	4	Prov211_4_78_7
0	Autumn2009	Prov211	4	Prov211_4_78_7
12	Autumn2009	Prov211	4	Prov211_4_78_7
0	Autumn2009	Prov211	4	Prov211_4_78_7
0	Autumn2009	Prov211	4	Prov211_4_78_7
0	Autumn2009	Prov211	4	Prov211_4_78_7
0	Autumn2008	Prov211	4	Prov211_4_78_7
12	Autumn2008	Prov211	4	Prov211_4_78_7
5	Autumn2008	Prov211	4	Prov211_4_78_7
8	Autumn2008	Prov211	4	Prov211_4_78_7
12	Autumn2008	Prov211	4	Prov211_4_78_7
7	Autumn2008	Prov211	4	Prov211_4_78_7
0	Autumn2008	Prov211	4	Prov211_4_78_7
12	Autumn2008	Prov211	4	Prov211_4_78_7
14	Autumn2008	Prov211	4	Prov211_4_78_7
23	Autumn2008	Prov211	4	Prov211_4_78_7
3	Autumn2009	Prov211	5	Prov211_5_79_7
1	Autumn2009	Prov211	5	Prov211_5_79_7
2	Autumn2009	Prov211	5	Prov211_5_79_7
7	Autumn2009	Prov211	5	Prov211_5_79_7
6	Autumn2009	Prov211	5	Prov211_5_79_7
8	Autumn2009	Prov211	5	Prov211_5_79_7
3	Autumn2009	Prov211	5	Prov211_5_79_7
4	Autumn2009	Prov211	5	Prov211_5_79_7
4	Autumn2009	Prov211	5	Prov211_5_79_7
0	Autumn2009	Prov211	5	Prov211_5_79_7
0	Autumn2009	Prov217	1	Prov217_1_81_7
0	Autumn2009	Prov217	1	Prov217_1_81_7
0	Autumn2009	Prov217	1	Prov217_1_81_7
0	Autumn2009	Prov217	1	Prov217_1_81_7
0	Autumn2009	Prov217	1	Prov217_1_81_7
0	Autumn2009	Prov217	1	Prov217_1_81_7
0	Autumn2009	Prov217	1	Prov217_1_81_7
0	Autumn2009	Prov217	1	Prov217_1_81_7
0	Autumn2009	Prov217	1	Prov217_1_81_7
3	Autumn2009	Prov217	1	Prov217_1_81_7
0	Autumn2008	Prov217	1	Prov217_1_81_7
0	Autumn2008	Prov217	1	Prov217_1_81_7
0	Autumn2008	Prov217	1	Prov217_1_81_7
0	Autumn2008	Prov217	1	Prov217_1_81_7
1	Autumn2008	Prov217	1	Prov217_1_81_7
0	Autumn2008	Prov217	1	Prov217_1_81_7
3	Autumn2008	Prov217	1	Prov217_1_81_7
0	Autumn2008	Prov217	1	Prov217_1_81_7
0	Autumn2008	Prov217	1	Prov217_1_81_7
0	Autumn2008	Prov217	1	Prov217_1_81_7
2	Autumn2009	Prov217	2	Prov217_2_83_7
0	Autumn2009	Prov217	2	Prov217_2_83_7
0	Autumn2009	Prov217	2	Prov217_2_83_7
0	Autumn2009	Prov217	2	Prov217_2_83_7
0	Autumn2009	Prov217	2	Prov217_2_83_7
0	Autumn2009	Prov217	2	Prov217_2_83_7
0	Autumn2009	Prov217	2	Prov217_2_83_7
0	Autumn2009	Prov217	2	Prov217_2_83_7
1	Autumn2009	Prov217	2	Prov217_2_83_7
0	Autumn2009	Prov217	2	Prov217_2_83_7
0	Autumn2008	Prov217	2	Prov217_2_83_7
2	Autumn2008	Prov217	2	Prov217_2_83_7
0	Autumn2008	Prov217	2	Prov217_2_83_7
0	Autumn2008	Prov217	2	Prov217_2_83_7
0	Autumn2008	Prov217	2	Prov217_2_83_7
0	Autumn2008	Prov217	2	Prov217_2_83_7
0	Autumn2008	Prov217	2	Prov217_2_83_7
0	Autumn2008	Prov217	2	Prov217_2_83_7
0	Autumn2008	Prov217	2	Prov217_2_83_7
0	Autumn2008	Prov217	2	Prov217_2_83_7
3	Autumn2009	Prov217	3	Prov217_3_85_7
4	Autumn2009	Prov217	3	Prov217_3_85_7
5	Autumn2009	Prov217	3	Prov217_3_85_7
4	Autumn2009	Prov217	3	Prov217_3_85_7
0	Autumn2009	Prov217	3	Prov217_3_85_7
2	Autumn2009	Prov217	3	Prov217_3_85_7
3	Autumn2009	Prov217	3	Prov217_3_85_7
6	Autumn2009	Prov217	3	Prov217_3_85_7
0	Autumn2009	Prov217	3	Prov217_3_85_7
1	Autumn2009	Prov217	3	Prov217_3_85_7
19	Autumn2008	Prov217	3	Prov217_3_85_7
2	Autumn2008	Prov217	3	Prov217_3_85_7
2	Autumn2008	Prov217	3	Prov217_3_85_7
35	Autumn2008	Prov217	3	Prov217_3_85_7
1	Autumn2008	Prov217	3	Prov217_3_85_7
10	Autumn2008	Prov217	3	Prov217_3_85_7
20	Autumn2008	Prov217	3	Prov217_3_85_7
1	Autumn2008	Prov217	3	Prov217_3_85_7
10	Autumn2008	Prov217	3	Prov217_3_85_7
22	Autumn2008	Prov217	3	Prov217_3_85_7
2	Autumn2009	Prov217	3	Prov217_3_86_7
0	Autumn2009	Prov217	3	Prov217_3_86_7
2	Autumn2009	Prov217	3	Prov217_3_86_7
0	Autumn2009	Prov217	3	Prov217_3_86_7
0	Autumn2009	Prov217	3	Prov217_3_86_7
0	Autumn2009	Prov217	3	Prov217_3_86_7
0	Autumn2009	Prov217	3	Prov217_3_86_7
0	Autumn2009	Prov217	3	Prov217_3_86_7
0	Autumn2009	Prov217	3	Prov217_3_86_7
1	Autumn2009	Prov217	3	Prov217_3_86_7
0	Autumn2008	Prov217	3	Prov217_3_86_7
16	Autumn2008	Prov217	3	Prov217_3_86_7
1	Autumn2008	Prov217	3	Prov217_3_86_7
7	Autumn2008	Prov217	3	Prov217_3_86_7
9	Autumn2008	Prov217	3	Prov217_3_86_7
4	Autumn2008	Prov217	3	Prov217_3_86_7
7	Autumn2008	Prov217	3	Prov217_3_86_7
2	Autumn2008	Prov217	3	Prov217_3_86_7
30	Autumn2008	Prov217	3	Prov217_3_86_7
14	Autumn2008	Prov217	3	Prov217_3_86_7
5	Autumn2009	Prov217	4	Prov217_4_87_7
8	Autumn2009	Prov217	4	Prov217_4_87_7
0	Autumn2009	Prov217	4	Prov217_4_87_7
6	Autumn2009	Prov217	4	Prov217_4_87_7
18	Autumn2009	Prov217	4	Prov217_4_87_7
1	Autumn2009	Prov217	4	Prov217_4_87_7
8	Autumn2009	Prov217	4	Prov217_4_87_7
0	Autumn2009	Prov217	4	Prov217_4_87_7
7	Autumn2009	Prov217	4	Prov217_4_87_7
16	Autumn2009	Prov217	4	Prov217_4_87_7
2	Autumn2008	Prov217	4	Prov217_4_87_7
4	Autumn2008	Prov217	4	Prov217_4_87_7
2	Autumn2008	Prov217	4	Prov217_4_87_7
6	Autumn2008	Prov217	4	Prov217_4_87_7
18	Autumn2008	Prov217	4	Prov217_4_87_7
4	Autumn2008	Prov217	4	Prov217_4_87_7
1	Autumn2008	Prov217	4	Prov217_4_87_7
5	Autumn2008	Prov217	4	Prov217_4_87_7
0	Autumn2008	Prov217	4	Prov217_4_87_7
15	Autumn2008	Prov217	4	Prov217_4_87_7
2	Autumn2009	Prov217	4	Prov217_4_88_7
7	Autumn2009	Prov217	4	Prov217_4_88_7
3	Autumn2009	Prov217	4	Prov217_4_88_7
3	Autumn2009	Prov217	4	Prov217_4_88_7
4	Autumn2009	Prov217	4	Prov217_4_88_7
0	Autumn2009	Prov217	4	Prov217_4_88_7
2	Autumn2009	Prov217	4	Prov217_4_88_7
3	Autumn2009	Prov217	4	Prov217_4_88_7
4	Autumn2009	Prov217	4	Prov217_4_88_7
1	Autumn2009	Prov217	4	Prov217_4_88_7
0	Autumn2008	Prov217	4	Prov217_4_88_7
2	Autumn2008	Prov217	4	Prov217_4_88_7
3	Autumn2008	Prov217	4	Prov217_4_88_7
2	Autumn2008	Prov217	4	Prov217_4_88_7
7	Autumn2008	Prov217	4	Prov217_4_88_7
0	Autumn2008	Prov217	4	Prov217_4_88_7
2	Autumn2008	Prov217	4	Prov217_4_88_7
2	Autumn2008	Prov217	4	Prov217_4_88_7
1	Autumn2008	Prov217	4	Prov217_4_88_7
0	Autumn2008	Prov217	4	Prov217_4_88_7
5	Autumn2009	Prov217	5	Prov217_5_89_7
6	Autumn2009	Prov217	5	Prov217_5_89_7
8	Autumn2009	Prov217	5	Prov217_5_89_7
7	Autumn2009	Prov217	5	Prov217_5_89_7
7	Autumn2009	Prov217	5	Prov217_5_89_7
0	Autumn2009	Prov217	5	Prov217_5_89_7
1	Autumn2009	Prov217	5	Prov217_5_89_7
0	Autumn2009	Prov217	5	Prov217_5_89_7
0	Autumn2009	Prov217	5	Prov217_5_89_7
10	Autumn2009	Prov217	5	Prov217_5_89_7
4	Autumn2009	Prov217	5	Prov217_5_90_7
3	Autumn2009	Prov217	5	Prov217_5_90_7
8	Autumn2009	Prov217	5	Prov217_5_90_7
3	Autumn2009	Prov217	5	Prov217_5_90_7
32	Autumn2009	Prov217	5	Prov217_5_90_7
0	Autumn2009	Prov217	5	Prov217_5_90_7
3	Autumn2009	Prov217	5	Prov217_5_90_7
7	Autumn2009	Prov217	5	Prov217_5_90_7
34	Autumn2009	Prov217	5	Prov217_5_90_7
24	Autumn2009	Prov217	5	Prov217_5_90_7
0	Autumn2009	Prov225	1	Prov225_1_91_7
8	Autumn2009	Prov225	1	Prov225_1_91_7
1	Autumn2009	Prov225	1	Prov225_1_91_7
4	Autumn2009	Prov225	1	Prov225_1_91_7
0	Autumn2009	Prov225	1	Prov225_1_91_7
10	Autumn2009	Prov225	1	Prov225_1_91_7
5	Autumn2009	Prov225	1	Prov225_1_91_7
0	Autumn2009	Prov225	1	Prov225_1_91_7
0	Autumn2009	Prov225	1	Prov225_1_91_7
3	Autumn2009	Prov225	1	Prov225_1_91_7
5	Autumn2008	Prov225	1	Prov225_1_91_7
1	Autumn2008	Prov225	1	Prov225_1_91_7
6	Autumn2008	Prov225	1	Prov225_1_91_7
10	Autumn2008	Prov225	1	Prov225_1_91_7
1	Autumn2008	Prov225	1	Prov225_1_91_7
0	Autumn2008	Prov225	1	Prov225_1_91_7
3	Autumn2008	Prov225	1	Prov225_1_91_7
4	Autumn2008	Prov225	1	Prov225_1_91_7
0	Autumn2008	Prov225	1	Prov225_1_91_7
4	Autumn2008	Prov225	1	Prov225_1_91_7
2	Autumn2009	Prov225	1	Prov225_1_92_7
0	Autumn2009	Prov225	1	Prov225_1_92_7
0	Autumn2009	Prov225	1	Prov225_1_92_7
0	Autumn2009	Prov225	1	Prov225_1_92_7
0	Autumn2009	Prov225	1	Prov225_1_92_7
0	Autumn2009	Prov225	1	Prov225_1_92_7
0	Autumn2009	Prov225	1	Prov225_1_92_7
0	Autumn2009	Prov225	1	Prov225_1_92_7
0	Autumn2009	Prov225	1	Prov225_1_92_7
0	Autumn2009	Prov225	1	Prov225_1_92_7
5	Autumn2008	Prov225	1	Prov225_1_92_7
0	Autumn2008	Prov225	1	Prov225_1_92_7
0	Autumn2008	Prov225	1	Prov225_1_92_7
0	Autumn2008	Prov225	1	Prov225_1_92_7
0	Autumn2008	Prov225	1	Prov225_1_92_7
2	Autumn2008	Prov225	1	Prov225_1_92_7
0	Autumn2008	Prov225	1	Prov225_1_92_7
0	Autumn2008	Prov225	1	Prov225_1_92_7
0	Autumn2008	Prov225	1	Prov225_1_92_7
4	Autumn2008	Prov225	1	Prov225_1_92_7
0	Autumn2009	Prov225	2	Prov225_2_93_7
10	Autumn2009	Prov225	2	Prov225_2_93_7
39	Autumn2009	Prov225	2	Prov225_2_93_7
1	Autumn2009	Prov225	2	Prov225_2_93_7
40	Autumn2009	Prov225	2	Prov225_2_93_7
74	Autumn2009	Prov225	2	Prov225_2_93_7
0	Autumn2009	Prov225	2	Prov225_2_93_7
3	Autumn2009	Prov225	2	Prov225_2_93_7
17	Autumn2009	Prov225	2	Prov225_2_93_7
3	Autumn2009	Prov225	2	Prov225_2_93_7
4	Autumn2008	Prov225	2	Prov225_2_93_7
1	Autumn2008	Prov225	2	Prov225_2_93_7
0	Autumn2008	Prov225	2	Prov225_2_93_7
6	Autumn2008	Prov225	2	Prov225_2_93_7
0	Autumn2008	Prov225	2	Prov225_2_93_7
0	Autumn2008	Prov225	2	Prov225_2_93_7
6	Autumn2008	Prov225	2	Prov225_2_93_7
3	Autumn2008	Prov225	2	Prov225_2_93_7
7	Autumn2008	Prov225	2	Prov225_2_93_7
0	Autumn2008	Prov225	2	Prov225_2_93_7
24	Autumn2009	Prov225	2	Prov225_2_94_7
0	Autumn2009	Prov225	2	Prov225_2_94_7
3	Autumn2009	Prov225	2	Prov225_2_94_7
1	Autumn2009	Prov225	2	Prov225_2_94_7
0	Autumn2009	Prov225	2	Prov225_2_94_7
2	Autumn2009	Prov225	2	Prov225_2_94_7
0	Autumn2009	Prov225	2	Prov225_2_94_7
0	Autumn2009	Prov225	2	Prov225_2_94_7
0	Autumn2009	Prov225	2	Prov225_2_94_7
2	Autumn2009	Prov225	2	Prov225_2_94_7
2	Autumn2008	Prov225	2	Prov225_2_94_7
3	Autumn2008	Prov225	2	Prov225_2_94_7
0	Autumn2008	Prov225	2	Prov225_2_94_7
1	Autumn2008	Prov225	2	Prov225_2_94_7
0	Autumn2008	Prov225	2	Prov225_2_94_7
13	Autumn2008	Prov225	2	Prov225_2_94_7
7	Autumn2008	Prov225	2	Prov225_2_94_7
16	Autumn2008	Prov225	2	Prov225_2_94_7
1	Autumn2008	Prov225	2	Prov225_2_94_7
0	Autumn2008	Prov225	2	Prov225_2_94_7
0	Autumn2009	Prov225	3	Prov225_3_95_7
10	Autumn2009	Prov225	3	Prov225_3_95_7
0	Autumn2009	Prov225	3	Prov225_3_95_7
0	Autumn2009	Prov225	3	Prov225_3_95_7
0	Autumn2009	Prov225	3	Prov225_3_95_7
8	Autumn2009	Prov225	3	Prov225_3_95_7
10	Autumn2009	Prov225	3	Prov225_3_95_7
7	Autumn2009	Prov225	3	Prov225_3_95_7
2	Autumn2009	Prov225	3	Prov225_3_95_7
6	Autumn2009	Prov225	3	Prov225_3_95_7
26	Autumn2008	Prov225	3	Prov225_3_95_7
28	Autumn2008	Prov225	3	Prov225_3_95_7
0	Autumn2008	Prov225	3	Prov225_3_95_7
10	Autumn2008	Prov225	3	Prov225_3_95_7
3	Autumn2008	Prov225	3	Prov225_3_95_7
6	Autumn2008	Prov225	3	Prov225_3_95_7
7	Autumn2008	Prov225	3	Prov225_3_95_7
10	Autumn2008	Prov225	3	Prov225_3_95_7
27	Autumn2008	Prov225	3	Prov225_3_95_7
12	Autumn2008	Prov225	3	Prov225_3_95_7
27	Autumn2009	Prov225	4	Prov225_4_97_7
8	Autumn2009	Prov225	4	Prov225_4_97_7
4	Autumn2009	Prov225	4	Prov225_4_97_7
27	Autumn2009	Prov225	4	Prov225_4_97_7
8	Autumn2009	Prov225	4	Prov225_4_97_7
8	Autumn2009	Prov225	4	Prov225_4_97_7
1	Autumn2009	Prov225	4	Prov225_4_97_7
1	Autumn2009	Prov225	4	Prov225_4_97_7
71	Autumn2009	Prov225	4	Prov225_4_97_7
4	Autumn2009	Prov225	4	Prov225_4_97_7
0	Autumn2008	Prov225	4	Prov225_4_97_7
8	Autumn2008	Prov225	4	Prov225_4_97_7
8	Autumn2008	Prov225	4	Prov225_4_97_7
21	Autumn2008	Prov225	4	Prov225_4_97_7
4	Autumn2008	Prov225	4	Prov225_4_97_7
5	Autumn2008	Prov225	4	Prov225_4_97_7
0	Autumn2008	Prov225	4	Prov225_4_97_7
0	Autumn2008	Prov225	4	Prov225_4_97_7
7	Autumn2008	Prov225	4	Prov225_4_97_7
0	Autumn2008	Prov225	4	Prov225_4_97_7
16	Autumn2009	Prov225	4	Prov225_4_98_7
0	Autumn2009	Prov225	4	Prov225_4_98_7
23	Autumn2009	Prov225	4	Prov225_4_98_7
94	Autumn2009	Prov225	4	Prov225_4_98_7
10	Autumn2009	Prov225	4	Prov225_4_98_7
31	Autumn2009	Prov225	4	Prov225_4_98_7
51	Autumn2009	Prov225	4	Prov225_4_98_7
32	Autumn2009	Prov225	4	Prov225_4_98_7
3	Autumn2009	Prov225	4	Prov225_4_98_7
30	Autumn2009	Prov225	4	Prov225_4_98_7
78	Autumn2008	Prov225	4	Prov225_4_98_7
50	Autumn2008	Prov225	4	Prov225_4_98_7
6	Autumn2008	Prov225	4	Prov225_4_98_7
11	Autumn2008	Prov225	4	Prov225_4_98_7
174	Autumn2008	Prov225	4	Prov225_4_98_7
30	Autumn2008	Prov225	4	Prov225_4_98_7
12	Autumn2008	Prov225	4	Prov225_4_98_7
5	Autumn2008	Prov225	4	Prov225_4_98_7
66	Autumn2008	Prov225	4	Prov225_4_98_7
39	Autumn2008	Prov225	4	Prov225_4_98_7
4	Autumn2009	Prov225	5	Prov225_5_99_7
9	Autumn2009	Prov225	5	Prov225_5_99_7
8	Autumn2009	Prov225	5	Prov225_5_99_7
2	Autumn2009	Prov225	5	Prov225_5_99_7
5	Autumn2009	Prov225	5	Prov225_5_99_7
5	Autumn2009	Prov225	5	Prov225_5_99_7
1	Autumn2009	Prov225	5	Prov225_5_99_7
4	Autumn2009	Prov225	5	Prov225_5_99_7
2	Autumn2009	Prov225	5	Prov225_5_99_7
2	Autumn2009	Prov225	5	Prov225_5_99_7
0	Autumn2009	Prov225	5	Prov225_5_100_7
0	Autumn2009	Prov225	5	Prov225_5_100_7
1	Autumn2009	Prov225	5	Prov225_5_100_7
0	Autumn2009	Prov225	5	Prov225_5_100_7
0	Autumn2009	Prov225	5	Prov225_5_100_7
0	Autumn2009	Prov225	5	Prov225_5_100_7
0	Autumn2009	Prov225	5	Prov225_5_100_7
1	Autumn2009	Prov225	5	Prov225_5_100_7
0	Autumn2009	Prov225	5	Prov225_5_100_7
0	Autumn2009	Prov225	5	Prov225_5_100_7
